# Supplementary material for: The impact of RNA extraction method on accurate RNA sequencing from formalin-fixed paraffin-embedded tissues
Source: BMC Cancer. 2019 Dec 5;19:1189. doi: 10.1186/s12885-019-6363-0 (PMC6896723; doi:10.1186/s12885-019-6363-0)
Supplement: Supplementary file 1 — Additional file 1: Table S1. Storage time and RNA quality of samples used for wtRNAseq and targeted RNAseq. [file 12885_2019_6363_MOESM1_ESM.xlsx]

## Sheet: Table S1
Table S1 Storage time and RNA quality of samples used for wtRNAseq and targeted RNAseq
Patient	Replicate	FF samples				FFPE samples - kit N				FFPE samples - kit Q				FFPE samples - kit R
		Storage time [days]	RIN	DV200	Med(TIN)	Storage time [days]	RIN	DV200	Med(TIN)	Storage time [days]	RIN	DV200	Med(TIN)	Storage time [days]	RIN	DV200	Med(TIN)
16H	1	48	7.4	77	76.3047	298	2.8	79	80.2622	299	2.7	72	79.1472	299	3.1	84	78.0341
	2	-	-	-	76.6362	298	2.9	80	80.456	299	2.5	69	81.0463	301	2.4	82	80.1014
16J	1	48	7.2	90	52.322	236	2.3	81	82.5961	237	2.3	85	81.2296	239	2.5	80	80.4497
	2	-	-	-	72.2016	236	2.6	81	82.5259	238	2.4	73	80.3134	242	2.5	88	80.4453
16K	1	48	6.1	79	74.7366	236	2.2	69	82.8597	237	2.3	74	80.9757	239	2.1	76	81.1188
	2	-	-	-	75.2302	236	2.2	69	82.7898	238	2.3	67	80.9163	242	2	74	80.8335
16W	1	26	7.7	70	77.9294	276	3.1	83	81.0751	277	2.7	77	82.2022	277	2.9	88	79.4482
	2	-	-	-	78.2752	276	2.8	82	82.3124	277	2.6	74	82.2957	279	2.9	88	81.6291
17E	1	330	6.4	91	76.3769	272	2.9	81	79.6523	273	2.5	65	76.2515	273	3.2	85	77.9461
	2	-	-	-	78.1386	272	2.8	82	82.705	273	2.3	70	79.7048	275	2.8	88	81.6609
18Y	1	176	7.2	91	73.8724	148	2.2	75	82.2861	149	2.6	84	82.9198	151	2.3	72	82.4815
	2	-	-	-	74.4247	148	2.5	76	83.5216	150	2.3	72	82.7242	154	2.5	85	83.452
19A	1	141	7.3	90	73.5812	113	2.4	74	82.8878	114	2.9	82	80.0356	116	3.3	85	81.2606
	2	-	-	-	73.8279	113	2.2	76	82.5962	115	2.3	72	81.6987	119	2.3	73	82.2125
19D	1	118	7	86	74.0555	90	2.2	70	81.9738	91	2.4	83	82.9684	93	2	70	81.2694
	2	-	-	-	75.3785	90	2	67	81.9266	92	1.9	67	81.5973	96	1.9	79	81.6604
19G	1	64	5.9	82	71.5844	36	2.1	57	81.6517	37	2	74	82.9226	39	2.2	74	82.0114
	2	-	-	-	71.6553	36	2.2	62	82.2008	38	2.5	63	81.1702	42	2	74	82.3629
19K	1	26	8.6	94	76.7515	27	5.8	90	79.1529	31	4.6	73	78.7891	25	6.1	90	76.2295
	2	-	-	-	77.7925	28	7.1	88	79.9235	32	3.2	87	78.3241	26	7	92	78.9053
19M	1	26	8.1	94	78.2009	27	2.3	81	81.2403	31	3.1	80	82.0293	25	2.5	81	79.8585
	2	-	-	-	77.3599	28	2.4	82	81.5485	32	3	80	82.6433	26	2.8	88	82.6006
19O	1	22	6	82	79.3351	23	2.7	82	82.0008	27	2.5	71	81.9461	21	2.4	81	82.3295
	2	-	-	-	78.2946	24	2.6	77	82.0361	28	2.4	72	84.3734	22	2.7	85	82.9938
	* there is only one replicate FF RNA per patient, however 2 sequencing libraries were constructed from each FF RNA
	RIN, DV200 and TIN measures are described in Methods section.
