# Supplementary material for: The impact of RNA extraction method on accurate RNA sequencing from formalin-fixed paraffin-embedded tissues
Source: BMC Cancer. 2019 Dec 5;19:1189. doi: 10.1186/s12885-019-6363-0 (PMC6896723; doi:10.1186/s12885-019-6363-0)
Supplement: Supplementary file 2 — Additional file 2: Table S2. Statistical comparison of RNA quality indices between different sample types and RNA extraction kits. [file 12885_2019_6363_MOESM2_ESM.xlsx]

## Sheet: Table S2
Table S2 Statistical comparison of RNA quality indices between different sample types and RNA extraction kits.
Comparison (1 vs 2)	Measure	Average for 1	Change (1 vs 2)	P-value	Adjusted p-val.
Kit N vs FF	RIN	2.804	-4.271	1.29532e-19	3.88596e-19
	DV200	76.833	-8.667	0.000151718	0.000151718
	TIN	81.7576	6.99648	5.38866e-08	8.08299e-08
Kit Q vs FF	RIN	2.596	-4.479	2.92725e-20	8.78175e-20
	DV200	74.417	-11.083	4.46128e-06	4.46128e-06
	TIN	81.176	6.41495	2.94919e-07	4.42378e-07
Kit R vs FF	RIN	2.85	-4.225	1.81135e-19	5.43405e-19
	DV200	81.75	-3.75	0.0738444	0.0738444
	TIN	80.8873	6.12622	6.91421e-07	1.03713e-06
Kit N vs Q	RIN	-	0.208	0.36256	0.54384
	DV200	-	2.417	0.242808	0.54384
	TIN	-	0.581523	0.567985	0.567985
Kit N vs R	RIN	-	-0.046	0.840314	0.840314
	DV200	-	-4.917	0.0211012	0.0633036
	TIN	-	0.87026	0.290477	0.435715
Kit Q vs R	RIN	-	-0.254	0.268075	0.402113
	DV200	-	-7.333	0.000983445	0.00295034
	TIN	-	0.288737	0.776378	0.776378
Red color means statistical significance (p < 0.05).
