# Supplementary material for: The impact of RNA extraction method on accurate RNA sequencing from formalin-fixed paraffin-embedded tissues
Source: BMC Cancer. 2019 Dec 5;19:1189. doi: 10.1186/s12885-019-6363-0 (PMC6896723; doi:10.1186/s12885-019-6363-0)
Supplement: Supplementary file 4 — Additional file 4: Table S3. Statistical comparison of sequencing quality indices between different sample types. [file 12885_2019_6363_MOESM4_ESM.xlsx]

## Sheet: Table S3
Table S3 Statistical comparison of sequencing quality indices between different sample types
Measure	Med(FF)	Med(FFPE)	Fold change (FF/FFPE)	P-value
Total reads	59554700	57681060	0.992943	0.792979
% Duplicates	60.8067	36.3332	1.64938	4.23538e-25
% GC	54	48	1.15187	1.77044e-25
Adapter content	0.122914	0.0340846	7.29319	1.54579e-18
% uniquely mapped reads	80.6	88.94	0.897216	3.77631e-11
% multimapped reads	16.95	8.385	2.07455	8.84143e-12
Total expression of protein-coding genes	27977830	15592260	1.6936	2.15113e-10
% reads mapping to intron regions	0.182919	0.514623	0.3953	2.74677e-13
