# Supplementary material for: The impact of RNA extraction method on accurate RNA sequencing from formalin-fixed paraffin-embedded tissues
Source: BMC Cancer. 2019 Dec 5;19:1189. doi: 10.1186/s12885-019-6363-0 (PMC6896723; doi:10.1186/s12885-019-6363-0)
Supplement: Supplementary file 11 — Additional file 11: Table S5. Results of concordance analysis of gene expression between FFPE and FF samples for all 18,695 genes analyzed in this study. [file 12885_2019_6363_MOESM11_ESM.xlsx]

## Sheet: Table S5
Gene ID	Chromosome	Start position	FFPE kit Norgen				FFPE kit Qiagen				FFPE kit Roche
			CCC	Rho	Bias	log2 FC	CCC	Rho	Bias	log2 FC	CCC	Rho	Bias	log2FC
OR4F5	1	65419	0.233668	0.663657	0.352092	0.021457	0.195585	0.577563	0.338638	0	0.309237	0.750122	0.41225	0.0137982		Legend:
OR4F29	1	450703	0.121046	0.500272	0.241961	1.4461	0.0787694	0.536327	0.146868	1.58184	0.121111	0.621652	0.194821	1.33417		CCC - Lin's concordance correlation coefficient [0 - 1]
OR4F16	1	685679	0.121046	0.500272	0.241961	1.4461	0.0787694	0.536327	0.146868	1.58184	0.121111	0.621652	0.194821	1.33417		Rho - Pearson's correlation coefficient [-1 - 1]
SAMD11	1	923928	0.895752	0.953634	0.939304	-0.425281	0.858593	0.944418	0.909124	-0.256988	0.859078	0.926958	0.926772	-0.483368		Bias - how far LR line is from the agreement [0 - 1]
NOC2L	1	944204	0.364601	0.755763	0.482428	-0.58932	0.413923	0.811594	0.510012	-0.621349	0.257306	0.791558	0.325063	-0.708844		log2FC - shrunken log2 fold change of expression vs FF
KLHL17	1	960587	0.782714	0.882466	0.886962	-0.261166	0.803036	0.894619	0.897629	-0.220605	0.638574	0.881623	0.724316	-0.469058
PLEKHN1	1	966497	0.907129	0.934173	0.97105	-0.361787	0.914294	0.944427	0.968094	-0.342853	0.871869	0.972979	0.896083	-0.526784		* for CCC, Rho and Bias close to 1 is better; for log2FC close to 0 is better
PERM1	1	975204	0.90635	0.956767	0.947305	0.0207028	0.957263	0.971082	0.98577	0.00852823	0.907179	0.925238	0.980483	-0.287263
HES4	1	998962	0.748379	0.887089	0.843635	-0.518595	0.702532	0.915118	0.767695	-0.455302	0.632111	0.894578	0.706603	-0.648027			high concordance (CCC > 0.5)
ISG15	1	1001138	0.708331	0.889215	0.79658	-0.890498	0.728909	0.8962	0.813333	-0.816363	0.674812	0.898445	0.751089	-0.903256			low concordance (CCC <= 0.5)
AGRN	1	1020123	0.570189	0.838686	0.679859	-0.316548	0.56645	0.750628	0.754636	-0.209342	0.475464	0.770215	0.617314	-0.309698
RNF223	1	1070966	0.863677	0.92731	0.93138	-0.631511	0.918384	0.973546	0.943339	-0.535094	0.810339	0.943934	0.85847	-0.781872
C1orf159	1	1081818	0.563494	0.891884	0.631801	0.249215	0.59501	0.801314	0.742543	0.174803	0.767916	0.798824	0.961309	-0.0617922
TTLL10	1	1173884	0.633764	0.76781	0.825418	0.524643	0.718519	0.786594	0.913456	0.296687	0.710689	0.730987	0.972231	0.0997616
TNFRSF18	1	1203508	0.623757	0.846346	0.737001	-1.12453	0.661726	0.826611	0.800529	-0.938975	0.55946	0.791898	0.706481	-1.13523
TNFRSF4	1	1211326	0.789837	0.814892	0.969253	-0.110988	0.691694	0.78393	0.882342	0.017527	0.711332	0.792985	0.89703	-0.104993
SDF4	1	1216908	0.199589	0.615257	0.3244	-0.624057	0.262431	0.677616	0.387286	-0.611421	0.171423	0.61769	0.277523	-0.665351
B3GALT6	1	1232265	0.45059	0.67665	0.665913	-0.544161	0.419045	0.545248	0.76854	-0.422091	0.349874	0.630781	0.554668	-0.571919
C1QTNF12	1	1242446	0.648338	0.879798	0.736917	-0.0122904	0.70941	0.84296	0.84157	-0.065486	0.674967	0.874215	0.772083	-0.48958
UBE2J2	1	1253909	0.0434194	0.10379	0.41834	-0.379564	0.0119171	0.0222611	0.535334	-0.350355	0.0244892	0.0697409	0.351146	-0.425122
SCNN1D	1	1280436	0.762125	0.927255	0.821915	0.421924	0.75394	0.898817	0.838813	0.434048	0.882729	0.923166	0.956197	0.170478
ACAP3	1	1292376	0.719916	0.841655	0.855358	0.182598	0.673075	0.817076	0.823761	0.198869	0.813893	0.851665	0.955649	-0.0138471
PUSL1	1	1308567	0.478748	0.777257	0.615946	-0.550437	0.455056	0.736631	0.617753	-0.444806	0.33066	0.683182	0.483999	-0.563433
INTS11	1	1311585	0.774823	0.875358	0.88515	-0.0418088	0.846776	0.874753	0.968018	-0.116694	0.715586	0.884512	0.809018	-0.352898
CPTP	1	1324756	0.168779	0.662372	0.25481	-0.717842	0.256068	0.452592	0.56578	-0.541075	0.182992	0.461817	0.396244	-0.621068
TAS1R3	1	1331314	0.921917	0.96286	0.957477	0.0577761	0.939882	0.956836	0.982281	-0.0382908	0.868034	0.959325	0.904837	-0.200465
DVL1	1	1335276	0.451419	0.759244	0.594563	-0.615901	0.473117	0.748639	0.63197	-0.526171	0.343841	0.72005	0.477524	-0.683441
MXRA8	1	1352689	0.800365	0.94995	0.842534	0.143285	0.772989	0.931668	0.829683	0.231463	0.773072	0.938151	0.824037	0.228097
AURKAIP1	1	1373730	0.126862	0.656171	0.193336	-1.20606	0.138552	0.741012	0.186977	-1.10795	0.128142	0.808103	0.158571	-1.18751
CCNL2	1	1385711	0.512801	0.907325	0.565179	0.499376	0.653186	0.919967	0.71001	0.370095	0.66378	0.920967	0.720743	0.395891
MRPL20	1	1401908	0.312792	0.548548	0.570219	-0.376194	0.319396	0.515654	0.6194	-0.407303	0.214279	0.546204	0.392306	-0.498751
ANKRD65	1	1418420	0.90684	0.959614	0.945005	-0.471362	0.962959	0.98362	0.978995	-0.310412	0.895145	0.976595	0.916598	-0.387262
TMEM88B	1	1426128	0.306985	0.389015	0.789133	-0.137449	0.484713	0.553431	0.875832	-0.138785	0.493127	0.562247	0.877064	-0.11376
VWA1	1	1434861	0.440192	0.782131	0.562811	-0.875014	0.525078	0.728631	0.720637	-0.705839	0.410182	0.732447	0.560016	-0.811945
ATAD3C	1	1449689	0.851607	0.917525	0.928157	0.085704	0.91839	0.926994	0.990719	0.00156518	0.931437	0.940349	0.990522	-0.151475
ATAD3B	1	1471769	0.556965	0.71785	0.77588	0.118418	0.688806	0.783868	0.878727	0.0282163	0.710856	0.77381	0.918644	-0.253352
ATAD3A	1	1512151	0.166826	0.509167	0.327645	-0.702259	0.228656	0.661473	0.345678	-0.657531	0.142357	0.595313	0.23913	-0.774296
TMEM240	1	1535174	0.631865	0.812856	0.77734	0.231318	0.696755	0.832086	0.83736	0.261346	0.780557	0.826683	0.944204	0.0585723
SSU72	1	1541673	-0.00704674	-0.00930607	0.75722	-0.239653	0.117534	0.140478	0.836673	-0.215753	0.159351	0.287463	0.554336	-0.315032
FNDC10	1	1598012	0.694588	0.887096	0.782991	-0.671193	0.688454	0.779434	0.883275	-0.467852	0.732008	0.887909	0.824418	-0.570168
MIB2	1	1615415	0.876765	0.913488	0.959799	-0.0530964	0.878853	0.893023	0.984133	-0.081058	0.804835	0.90098	0.893289	-0.334732
MMP23B	1	1632095	0.934198	0.96336	0.969728	0.108849	0.893128	0.938327	0.95183	0.226788	0.938826	0.949283	0.988984	0.0644357
CDK11B	1	1635227	0.618923	0.842178	0.734908	-0.390084	0.611933	0.932343	0.656339	-0.487629	0.518485	0.917572	0.565062	-0.476594
SLC35E2B	1	1659529	0.642929	0.774305	0.83033	0.106109	0.593485	0.711798	0.833783	0.16199	0.692415	0.737964	0.938277	0.0608333
CDK11A	1	1702730	0.82304	0.843082	0.976228	-0.245868	0.769383	0.884449	0.869901	-0.475605	0.736084	0.922068	0.798297	-0.517755
SLC35E2	1	1724838	0.583552	0.622219	0.937856	-0.0072588	0.438368	0.47839	0.916341	0.0516672	0.531544	0.582332	0.912785	-0.181115
NADK	1	1751232	0.101739	0.1925	0.528511	-0.402987	0.0180493	0.0369149	0.488943	-0.358039	0.102633	0.264625	0.387842	-0.43638
GNB1	1	1785285	0.530555	0.74023	0.716744	-0.338545	0.612947	0.740095	0.828201	-0.252065	0.552411	0.768932	0.718414	-0.273654
CALML6	1	1914827	0.523145	0.845779	0.618537	0.499221	0.63379	0.769489	0.823651	0.311946	0.760625	0.781811	0.972901	0.0568286
TMEM52	1	1917590	0.844372	0.949986	0.888826	-0.844516	0.807172	0.918273	0.879011	-0.721708	0.764359	0.878108	0.870462	-0.832482
CFAP74	1	1921951	0.735973	0.878325	0.837928	0.663408	0.715101	0.917126	0.77972	0.556672	0.639924	0.779616	0.820819	0.376053
GABRD	1	2019298	0.692677	0.8102	0.854946	0.110752	0.652733	0.817064	0.798877	0.110153	0.722756	0.827314	0.873618	0.0283748
PRKCZ	1	2050470	0.633263	0.777505	0.814482	-0.512467	0.632133	0.811079	0.779373	-0.550876	0.551929	0.812049	0.679675	-0.596989
FAAP20	1	2184461	0.679507	0.800772	0.848565	-0.269641	0.586496	0.758031	0.77371	-0.256206	0.519498	0.798881	0.650282	-0.445333
SKI	1	2228695	0.70549	0.872225	0.80884	0.00631823	0.654447	0.790185	0.82822	0.07917	0.671072	0.810361	0.828115	0.0382268
MORN1	1	2321253	0.659856	0.818372	0.806303	0.222465	0.776998	0.876954	0.886019	0.137863	0.889978	0.917704	0.969787	-0.0680967
RER1	1	2391775	0.420322	0.543988	0.772668	-0.259439	0.496937	0.630714	0.787895	-0.23459	0.468952	0.678261	0.691404	-0.263726
PEX10	1	2403964	0.119316	0.338547	0.352436	-0.711539	0.0733176	0.201689	0.363518	-0.648022	0.074172	0.268243	0.27651	-0.744009
PLCH2	1	2425980	0.879856	0.913796	0.962858	-0.0010409	0.84911	0.888088	0.956111	0.028358	0.854825	0.920627	0.928525	-0.242356
PANK4	1	2508533	0.397405	0.54916	0.72366	-0.310426	0.541321	0.770721	0.702357	-0.37486	0.233103	0.512633	0.454717	-0.4497
HES5	1	2528745	0.873461	0.940281	0.928936	-0.129983	0.747781	0.796954	0.9383	-0.0795966	0.773613	0.779364	0.992621	-0.20472
TNFRSF14	1	2555639	0.844069	0.904632	0.933052	-0.00265117	0.867261	0.898266	0.965484	-0.0884329	0.809014	0.883217	0.915985	-0.326289
FAM213B	1	2586491	0.348036	0.753625	0.461816	-0.850093	0.376849	0.774949	0.486289	-0.722009	0.347141	0.776344	0.447148	-0.802222
MMEL1	1	2590639	0.251059	0.622314	0.403428	-1.25245	0.399865	0.706368	0.566086	-1.08372	0.283094	0.703689	0.4023	-1.25326
TTC34	1	2635976	0.635517	0.932974	0.681173	0.826414	0.737056	0.934805	0.788459	0.680052	0.779247	0.965189	0.807351	0.613727
PRDM16	1	3069168	0.536125	0.789132	0.679386	0.500154	0.586641	0.763845	0.768011	0.407984	0.658694	0.761633	0.864844	0.225718
ARHGEF16	1	3454426	0.579099	0.790686	0.732401	-0.571209	0.632359	0.849887	0.744051	-0.567917	0.441131	0.757368	0.582453	-0.68643
MEGF6	1	3489920	0.845568	0.946525	0.893339	0.202221	0.826926	0.912277	0.906441	0.270214	0.867258	0.932629	0.929907	0.112482
TPRG1L	1	3625002	0.296979	0.702526	0.42273	-0.543561	0.327188	0.588404	0.556059	-0.462145	0.270867	0.654557	0.413817	-0.450191
WRAP73	1	3630767	0.554285	0.67369	0.82276	-0.04684	0.636428	0.704525	0.903344	-0.131585	0.57983	0.647429	0.895589	-0.218171
TP73	1	3652520	0.909337	0.955244	0.951942	-0.418849	0.905901	0.965496	0.938275	-0.430143	0.876532	0.978488	0.895803	-0.480103
CCDC27	1	3746460	0.403311	0.703888	0.572976	-0.0164622	0.607861	0.798707	0.761057	-0.00916414	0.516431	0.709838	0.727534	-0.00879351
SMIM1	1	3772761	0.493609	0.726948	0.679015	-1.14534	0.632441	0.819897	0.771366	-0.895454	0.611519	0.922348	0.663003	-1.05614
LRRC47	1	3778558	0.216795	0.664872	0.32607	-0.625432	0.312998	0.743085	0.421214	-0.587653	0.22323	0.736919	0.302923	-0.634469
CEP104	1	3812081	0.499989	0.53312	0.937854	-0.156347	0.458443	0.515348	0.88958	-0.130767	0.378325	0.494373	0.765263	-0.145519
DFFB	1	3857267	0.422596	0.681986	0.619655	0.204759	0.520258	0.682426	0.762366	0.141504	0.601669	0.630928	0.953624	0.0257966
C1orf174	1	3889125	0.483205	0.657702	0.734687	0.113152	0.668778	0.726423	0.920644	0.0127687	0.790237	0.798879	0.989183	-0.0380234
AJAP1	1	4654732	0.759175	0.886103	0.856757	0.460455	0.775874	0.902538	0.859657	0.445443	0.816291	0.906839	0.90015	0.429241
NPHP4	1	5862811	0.49535	0.663332	0.74676	0.233879	0.559573	0.696663	0.803219	0.200144	0.696873	0.736305	0.946446	0.0418354
KCNAB2	1	5991466	0.537024	0.593403	0.904989	-0.0915154	0.461913	0.524115	0.88132	0.0450911	0.49424	0.540121	0.915054	-0.170454
CHD5	1	6101793	0.953374	0.963749	0.989235	0.182036	0.956319	0.98155	0.974295	0.289208	0.923162	0.923741	0.999373	-0.0279662
RPL22	1	6181269	0.837421	0.91848	0.911746	-0.301265	0.876707	0.917914	0.955108	-0.22572	0.846702	0.908057	0.932432	-0.217298
RNF207	1	6205475	0.44473	0.849554	0.523487	0.650073	0.554427	0.852418	0.650417	0.505453	0.694899	0.858494	0.809439	0.327744
ICMT	1	6221193	0.722581	0.839123	0.861115	-0.329117	0.680303	0.741199	0.91784	-0.22559	0.683467	0.839808	0.813837	-0.293217
GPR153	1	6247346	0.749696	0.936192	0.800793	0.126965	0.702708	0.872859	0.805065	0.272393	0.7593	0.89587	0.847555	0.124994
ACOT7	1	6264269	0.544599	0.847694	0.642448	-0.941098	0.534493	0.844719	0.632747	-0.878813	0.521501	0.840077	0.620778	-0.914615
HES2	1	6412418	0.813559	0.858914	0.947196	-0.603258	0.847962	0.88161	0.961834	-0.561683	0.832394	0.898808	0.92611	-0.703175
ESPN	1	6424776	0.898909	0.933945	0.962486	-0.518374	0.87765	0.931935	0.941749	-0.584784	0.813066	0.917377	0.886294	-0.732105
TNFRSF25	1	6461151	0.684519	0.890866	0.768375	0.605752	0.769518	0.917254	0.838937	0.445342	0.839506	0.90891	0.92364	0.245948
PLEKHG5	1	6466092	0.874603	0.894778	0.977453	0.0379745	0.882075	0.903533	0.97625	0.00802631	0.864398	0.881125	0.981016	-0.245655
NOL9	1	6521347	0.336562	0.719515	0.467762	0.233145	0.446367	0.796316	0.56054	0.222467	0.555315	0.834545	0.66541	0.138537
TAS1R1	1	6555181	0.576253	0.583657	0.987315	-0.19323	0.625285	0.643037	0.972393	-0.146679	0.733328	0.744545	0.984934	-0.201344
ZBTB48	1	6580001	0.609031	0.680211	0.895357	-0.018913	0.728001	0.764472	0.952293	-0.0720775	0.689873	0.752358	0.916948	-0.227865
KLHL21	1	6590724	0.577969	0.719388	0.803417	-0.319894	0.570655	0.62321	0.91567	-0.19482	0.483315	0.610194	0.792067	-0.315165
PHF13	1	6613685	0.444209	0.603509	0.736043	-0.301955	0.626425	0.661778	0.946579	-0.205415	0.578116	0.685194	0.843727	-0.241106
THAP3	1	6624866	0.283165	0.622736	0.454711	-0.622621	0.421045	0.830322	0.507087	-0.611991	0.262725	0.774133	0.33938	-0.722273
DNAJC11	1	6634168	0.430948	0.667638	0.645482	-0.252409	0.433488	0.65703	0.65977	-0.238454	0.248334	0.493686	0.503019	-0.305405
CAMTA1	1	6785324	0.91593	0.943463	0.970817	-0.0403229	0.898938	0.966038	0.930541	0.0586667	0.94191	0.974745	0.966313	0.0468769
VAMP3	1	7771269	0.818125	0.86978	0.940612	-0.132921	0.583637	0.724955	0.805066	-0.00721984	0.794542	0.891692	0.89105	-0.0067406
PER3	1	7784320	0.868916	0.908577	0.956349	0.0352664	0.874958	0.904011	0.967863	0.0518722	0.883248	0.91377	0.966598	0.066428
UTS2	1	7843083	0.802851	0.920753	0.87195	0.245412	0.794832	0.899548	0.883591	0.345436	0.910596	0.959188	0.949341	0.12031
TNFRSF9	1	7915894	0.709218	0.746163	0.950487	0.151411	0.749205	0.814423	0.919922	0.299207	0.769328	0.813134	0.946128	0.140785
PARK7	1	7954291	0.134397	0.764509	0.175795	-0.810722	0.130961	0.768804	0.170344	-0.773285	0.137287	0.848565	0.161787	-0.774671
ERRFI1	1	8004404	0.898821	0.949563	0.946562	0.106587	0.920371	0.943673	0.975308	0.0278281	0.931047	0.957573	0.972299	0.0756791
SLC45A1	1	8317826	0.923869	0.958467	0.963902	-0.40821	0.910423	0.954423	0.953899	-0.415022	0.887708	0.96152	0.923235	-0.454883
RERE	1	8352397	0.566694	0.719134	0.788022	0.0683775	0.760704	0.83076	0.915672	0.0273127	0.745925	0.77405	0.963665	-0.0128973
ENO1	1	8861000	0.308384	0.685231	0.450044	-0.759446	0.44185	0.853589	0.517639	-0.673191	0.372604	0.775638	0.480384	-0.682671
CA6	1	8945867	0.0362586	0.10298	0.352093	0.00326941	0.288414	0.65227	0.442169	0.00635015	0.389779	0.744785	0.523345	0.0103887
SLC2A7	1	9003300	0.42351	0.851119	0.497593	0.0140679	0.0250359	0.0634752	0.394421	0.00606509	0.359892	0.67459	0.533497	0.0101037
SLC2A5	1	9035107	0.820967	0.893735	0.91858	-0.305949	0.808931	0.859418	0.941255	-0.2579	0.759559	0.795251	0.955119	-0.297573
GPR157	1	9100305	0.742408	0.867917	0.855391	-0.323019	0.715462	0.855741	0.836073	-0.228026	0.713299	0.878079	0.812341	-0.348478
H6PD	1	9234775	0.720613	0.908097	0.793542	0.108156	0.712752	0.89485	0.796505	0.1581	0.787473	0.910129	0.865232	0.0802878
SPSB1	1	9292880	0.816045	0.927158	0.880157	0.105426	0.773224	0.917972	0.842318	0.213083	0.816923	0.931764	0.876749	0.162891
SLC25A33	1	9539482	0.253196	0.493812	0.512738	-0.497378	0.294047	0.47065	0.624768	-0.395151	0.192522	0.364296	0.528475	-0.409978
TMEM201	1	9588922	0.593207	0.603928	0.982248	-0.186338	0.638129	0.647216	0.98596	-0.112257	0.503947	0.55823	0.90276	-0.225041
PIK3CD	1	9651732	0.65463	0.810178	0.808007	0.156038	0.674008	0.797374	0.845285	0.141236	0.713347	0.815653	0.874571	0.0546914
CLSTN1	1	9729026	0.489189	0.695068	0.7038	-0.477891	0.533568	0.80839	0.660038	-0.456394	0.50669	0.697395	0.726547	-0.384685
CTNNBIP1	1	9848276	0.511371	0.717529	0.712684	-0.492396	0.62202	0.714416	0.870669	-0.336234	0.570683	0.747204	0.763757	-0.403735
LZIC	1	9922113	0.905679	0.928619	0.975296	-0.164149	0.940521	0.943919	0.996399	-0.165076	0.948386	0.950061	0.998237	-0.0878289
NMNAT1	1	9943428	0.837146	0.867052	0.965509	-0.152373	0.700894	0.774606	0.904839	-0.187842	0.698967	0.847977	0.824276	-0.241924
RBP7	1	9997206	0.807313	0.945317	0.854013	-0.718596	0.821515	0.93093	0.882466	-0.630525	0.788292	0.925365	0.851872	-0.645442
UBE4B	1	10032832	0.629686	0.852771	0.738399	0.0751948	0.755053	0.888358	0.849943	0.046259	0.703913	0.861373	0.817199	0.0636865
KIF1B	1	10210805	0.192065	0.714605	0.268772	0.3334	0.254196	0.831146	0.305838	0.295679	0.24168	0.807653	0.299237	0.31848
PGD	1	10398592	0.250754	0.718494	0.348999	-0.903185	0.24554	0.814735	0.301374	-0.884214	0.246878	0.754665	0.327136	-0.847513
CENPS.CORT	1	10430102	0.712616	0.836935	0.851459	-0.473776	0.496947	0.522541	0.95102	-0.314864	0.673959	0.75293	0.895114	-0.296883
CENPS	1	10430443	0.745816	0.921962	0.808945	-0.558214	0.79583	0.959669	0.829275	-0.517943	0.787924	0.941871	0.836552	-0.468115
CORT	1	10449719	-0.238869	-0.304166	0.785325	0.415286	0.346735	0.361376	0.959485	0.190628	0.192884	0.239113	0.806667	0.351833
DFFA	1	10456522	0.63294	0.677381	0.934393	-0.198145	0.656683	0.70134	0.936326	-0.147709	0.662639	0.795264	0.833232	-0.227856
PEX14	1	10472288	0.22801	0.758379	0.300655	-0.679256	0.35608	0.803244	0.443302	-0.641191	0.235376	0.825879	0.285	-0.683378
CASZ1	1	10636604	0.767283	0.782443	0.980625	-0.183245	0.81844	0.831446	0.984358	-0.235755	0.729315	0.799531	0.912179	-0.335671
C1orf127	1	10946471	0.89557	0.906436	0.988012	-0.371455	0.931952	0.95235	0.978582	-0.254153	0.89548	0.943242	0.949364	-0.424321
TARDBP	1	11012344	0.201274	0.663422	0.303387	0.247145	0.29308	0.58585	0.500264	0.155542	0.263522	0.579592	0.454669	0.211644
ENSG00000277726	1	11012662	-0.104169	-0.13952	0.746628	0.100229	0.356738	0.532178	0.670337	-0.0268039	0.225513	0.328279	0.686955	0.0974555
MASP2	1	11026523	0.895912	0.986076	0.908562	1.18923	0.885421	0.975483	0.907675	1.0925	0.901502	0.968976	0.930366	1.13406
SRM	1	11054584	0.329227	0.680693	0.483665	-0.645229	0.361239	0.548664	0.658398	-0.460839	0.298737	0.640548	0.466377	-0.585998
EXOSC10	1	11066618	0.740851	0.796549	0.930076	-0.0449888	0.86842	0.879589	0.987302	-0.16133	0.79214	0.795261	0.996075	-0.096523
MTOR	1	11106535	0.085107	0.172071	0.494603	0.069391	0.261539	0.388052	0.67398	0.0583531	0.214074	0.307792	0.695514	0.0350142
ANGPTL7	1	11189341	0.67386	0.729957	0.923151	0.257712	0.723809	0.816829	0.886121	0.413761	0.761835	0.829546	0.918376	0.266554
UBIAD1	1	11273206	0.238041	0.376982	0.631437	-0.419911	0.319015	0.388082	0.822031	-0.279225	0.18383	0.295756	0.621559	-0.352837
DISP3	1	11479166	0.915231	0.94692	0.966534	-0.0334262	0.934957	0.944112	0.990303	-0.0106196	0.936608	0.948135	0.987843	-0.0824086
FBXO2	1	11637018	0.637442	0.916479	0.695533	-1.28384	0.703307	0.946832	0.7428	-1.13386	0.641138	0.919301	0.697419	-1.22626
FBXO44	1	11654375	0.801148	0.863063	0.928262	-0.342089	0.763672	0.887406	0.860566	-0.408431	0.631985	0.889978	0.710113	-0.538681
FBXO6	1	11664124	0.210688	0.502933	0.418918	-0.88326	0.244496	0.504701	0.484438	-0.755823	0.158091	0.38979	0.40558	-0.793768
MAD2L2	1	11674480	0.417479	0.835732	0.499537	-0.87506	0.457198	0.849724	0.538054	-0.738225	0.341634	0.689926	0.495175	-0.788943
DRAXIN	1	11691729	0.778943	0.789376	0.986783	-0.329254	0.770028	0.793406	0.970534	-0.419821	0.803821	0.835492	0.962093	-0.425542
AGTRAP	1	11736084	0.447326	0.783673	0.570807	-0.597534	0.444738	0.652895	0.681178	-0.472605	0.32906	0.6467	0.508829	-0.606921
C1orf167	1	11761787	0.544143	0.673274	0.808205	-0.814659	0.5578	0.681327	0.818698	-0.804154	0.463854	0.654486	0.70873	-0.924297
MTHFR	1	11785723	0.687713	0.802989	0.856441	0.38706	0.672922	0.781826	0.860706	0.360207	0.732322	0.758372	0.965649	0.445396
CLCN6	1	11806096	0.406339	0.918537	0.442376	0.630187	0.498571	0.92732	0.537647	0.549307	0.557811	0.944976	0.590291	0.49278
NPPA	1	11845709	0.733644	0.835483	0.878107	-0.0934644	0.787426	0.855946	0.919948	-0.0200386	0.794172	0.863757	0.91944	-0.102975
KIAA2013	1	11919591	0.19906	0.542457	0.366959	-0.764089	0.219889	0.493749	0.445346	-0.639413	0.176417	0.493155	0.357731	-0.722249
PLOD1	1	11934205	0.625223	0.790922	0.790499	-0.36305	0.746936	0.873742	0.85487	-0.309387	0.685144	0.838645	0.816966	-0.288455
MFN2	1	11980181	0.132523	0.364163	0.363913	-0.544648	0.273506	0.496449	0.550925	-0.448322	0.124029	0.349396	0.35498	-0.521162
MIIP	1	12019466	0.437888	0.719171	0.608879	-0.42251	0.46246	0.632758	0.730865	-0.372883	0.274622	0.498033	0.551414	-0.503731
TNFRSF8	1	12063377	0.685781	0.732948	0.935647	-0.307648	0.758313	0.827772	0.916089	-0.137323	0.751827	0.770768	0.975425	-0.136803
TNFRSF1B	1	12167003	0.719142	0.800382	0.898499	-0.148173	0.718756	0.796959	0.901873	-0.0377459	0.643663	0.71363	0.901955	-0.140508
VPS13D	1	12230032	0.218611	0.808983	0.27023	0.559411	0.270689	0.806511	0.33563	0.520469	0.280266	0.809899	0.346051	0.549681
DHRS3	1	12567910	0.666413	0.850078	0.783943	-0.547118	0.709245	0.91161	0.778013	-0.506441	0.627803	0.868641	0.722741	-0.536127
AADACL4	1	12644547	0.412428	0.753003	0.547711	0.0171065	0.382318	0.755349	0.506147	0.00540912	0.364987	0.724821	0.503555	0.0128402
AADACL3	1	12716115	-0.0692661	-0.181862	0.380872	-0.0421946	-0.124063	-0.257975	0.48091	-0.0428083	0.213219	0.314029	0.678979	-0.0387698
C1orf158	1	12746215	0.932213	0.93725	0.994626	-0.177235	0.911155	0.920136	0.990239	-0.222087	0.933527	0.94468	0.988194	-0.249804
PRAMEF12	1	12774841	0.688527	0.912562	0.754499	-0.0367206	0.734563	0.866285	0.847946	-0.0285649	0.670433	0.852248	0.786665	-0.0343401
HNRNPCL1	1	12847408	0.25683	0.579941	0.442856	0.00298435	0.231771	0.523643	0.442613	0.00237057	0.309338	0.662301	0.467065	0.00271464
LRRC38	1	13474977	0.363951	0.520336	0.699454	-0.301586	0.409919	0.478565	0.85656	-0.234757	0.371924	0.443286	0.839015	-0.201887
PDPN	1	13583465	0.722888	0.912358	0.79233	0.36828	0.707019	0.925552	0.763889	0.417909	0.702266	0.898767	0.781367	0.469009
PRDM2	1	13700198	0.565532	0.952472	0.593752	0.395053	0.691926	0.960418	0.720442	0.295193	0.700254	0.946022	0.740209	0.309115
KAZN	1	13892792	0.814456	0.892625	0.912428	0.0931529	0.856527	0.903201	0.948324	0.0661963	0.869493	0.894922	0.971585	0.0531543
TMEM51	1	15152532	0.572288	0.683258	0.837586	-0.209268	0.740195	0.850753	0.870047	-0.162983	0.673231	0.763552	0.881709	-0.177843
FHAD1	1	15247272	0.49273	0.936841	0.525948	0.775114	0.567143	0.92781	0.611271	0.665671	0.574152	0.891689	0.643893	0.63022
EFHD2	1	15409895	0.188902	0.342589	0.551396	-0.603779	0.160057	0.227514	0.703504	-0.44609	0.186987	0.34408	0.543439	-0.536232
CTRC	1	15438439	0.27615	0.616508	0.447927	0.382372	-0.0950596	-0.143884	0.660668	0.366931	0.368012	0.693438	0.530706	0.571366
CELA2A	1	15456728	0.306389	0.51783	0.591678	0.0103734	0.418734	0.6816	0.61434	0.00237057	0.369108	0.69171	0.533616	-0.000979882
CELA2B	1	15465909	0.110845	0.256811	0.431621	0.021457	0.260788	0.526558	0.495269	0.0171487	0.232779	0.535142	0.434986	0.00640916
CASP9	1	15490832	0.600327	0.672888	0.892164	-0.0858037	0.650921	0.704047	0.924543	-0.0598336	0.653029	0.726482	0.898892	-0.112599
DNAJC16	1	15526813	0.543901	0.874447	0.621994	0.0925918	0.567752	0.804004	0.706156	0.0619753	0.571755	0.788253	0.725345	0.108515
AGMAT	1	15572353	0.888849	0.939504	0.946084	-0.476173	0.903923	0.954451	0.94706	-0.422282	0.92958	0.973565	0.954821	-0.405709
DDI2	1	15617500	0.300145	0.889204	0.337543	0.394942	0.29826	0.797367	0.374057	0.363254	0.32977	0.863307	0.381985	0.407303
RSC1A1	1	15659869	-0.00138222	-0.00339749	0.406836	0.575645	-0.345244	-0.394027	0.876194	0.160431	0.0535288	0.152675	0.350606	0.429097
PLEKHM2	1	15684332	0.568468	0.783778	0.725292	-0.34378	0.611954	0.728022	0.840571	-0.241997	0.49412	0.760149	0.650029	-0.3933
SLC25A34	1	15736405	0.348981	0.93713	0.372393	1.14469	0.322176	0.895001	0.359973	1.12497	0.466249	0.940556	0.495717	0.911934
TMEM82	1	15742422	0.695447	0.746567	0.931526	-0.119413	0.84433	0.895586	0.942768	-0.180765	0.774463	0.865266	0.895057	-0.19498
FBLIM1	1	15756607	0.816134	0.899563	0.907256	-0.0780628	0.815595	0.892845	0.913479	0.00815902	0.819168	0.915196	0.895074	-0.129856
UQCRHL	1	15807169	0.69617	0.754877	0.922229	-0.325853	0.691693	0.762704	0.906895	-0.425521	0.598889	0.739961	0.809353	-0.489219
SPEN	1	15847864	0.35538	0.847263	0.419445	0.263113	0.636629	0.905058	0.703412	0.17562	0.618385	0.896299	0.689931	0.177817
ZBTB17	1	15941869	0.510593	0.852428	0.598987	-0.532043	0.522568	0.881642	0.592721	-0.5865	0.384525	0.876628	0.438641	-0.69539
SRARP	1	16004236	0.940997	0.98167	0.958568	-0.704857	0.929696	0.973609	0.954897	-0.690567	0.947069	0.978873	0.96751	-0.636913
HSPB7	1	16014028	0.694374	0.865094	0.802658	-0.743187	0.744603	0.870046	0.85582	-0.588671	0.694671	0.87429	0.794554	-0.691909
CLCNKA	1	16018875	0.889893	0.948359	0.938351	0.149048	0.872509	0.964496	0.904627	0.00308737	0.930336	0.931581	0.998664	-0.132008
CLCNKB	1	16043736	0.681957	0.819222	0.832445	0.237508	0.523504	0.747992	0.699879	0.370164	0.710941	0.752938	0.944222	0.123202
FAM131C	1	16057769	0.626441	0.626815	0.999403	-0.217299	0.568666	0.593822	0.957636	0.134455	0.578185	0.598393	0.96623	0.0205049
EPHA2	1	16124337	0.706754	0.847856	0.833578	-0.135497	0.660187	0.838331	0.787501	-0.122312	0.676574	0.80628	0.83913	-0.160558
ARHGEF19	1	16197854	0.588429	0.813522	0.723311	-0.562808	0.615715	0.805679	0.764219	-0.496456	0.534549	0.83985	0.636482	-0.625446
RSG1	1	16231700	0.322049	0.667591	0.482405	-0.72284	0.332705	0.822253	0.404627	-0.669735	0.215843	0.601658	0.358748	-0.786087
FBXO42	1	16246839	0.253337	0.754692	0.335682	0.448119	0.318474	0.794804	0.400695	0.433499	0.343049	0.790484	0.433973	0.422139
SZRD1	1	16352575	0.38098	0.805352	0.47306	-0.49608	0.501181	0.684434	0.732257	-0.34486	0.400567	0.801028	0.500066	-0.402431
SPATA21	1	16387117	0.161231	0.167012	0.965389	-0.226134	0.343953	0.364496	0.943638	-0.177598	0.173565	0.18453	0.940578	-0.210717
NECAP2	1	16440672	0.705047	0.840497	0.838846	-0.222322	0.719233	0.824464	0.872364	-0.167961	0.672096	0.802793	0.837197	-0.193616
NBPF1	1	16562319	0.77004	0.939292	0.819809	0.377207	0.821915	0.935099	0.87896	0.290919	0.809306	0.934673	0.865871	0.326646
CROCC	1	16740273	0.648264	0.814524	0.795881	-0.00571769	0.7903	0.858251	0.920826	-0.0602415	0.76023	0.864145	0.879747	-0.204485
MFAP2	1	16974502	0.883942	0.915336	0.965702	0.0574985	0.904308	0.941849	0.960141	0.132184	0.870715	0.907585	0.959376	0.166116
ATP13A2	1	16985958	0.387928	0.728329	0.532627	-0.881715	0.458021	0.746369	0.613666	-0.769497	0.406398	0.753569	0.539298	-0.860026
SDHB	1	17018722	0.061587	0.353411	0.174264	-0.80845	0.0844646	0.524811	0.160943	-0.771336	0.123661	0.551267	0.224322	-0.719086
PADI2	1	17066761	0.836387	0.883797	0.946357	-0.0687504	0.835225	0.899591	0.928449	0.00260782	0.833898	0.898603	0.927994	-0.0310853
PADI1	1	17205126	0.234018	0.420927	0.555957	0.316263	0.265123	0.532886	0.497523	0.131186	0.244608	0.387669	0.630972	0.193116
PADI3	1	17249098	0.790475	0.870601	0.907965	-0.351535	0.77508	0.838331	0.924551	-0.420482	0.7835	0.837949	0.935021	-0.231621
PADI4	1	17308195	0.740298	0.805573	0.91897	-0.33575	0.616825	0.713394	0.864635	-0.246214	0.715464	0.826316	0.865848	-0.409292
PADI6	1	17372196	0.24729	0.567185	0.435996	0.0196414	0.348642	0.6413	0.543649	0.01163	0.181796	0.382598	0.475161	0.0328798
RCC2	1	17406760	0.680533	0.842154	0.808085	-0.374812	0.779874	0.888449	0.877792	-0.295068	0.708078	0.882327	0.802512	-0.346003
ARHGEF10L	1	17539835	0.743032	0.810653	0.916584	-0.253832	0.733637	0.814122	0.901139	-0.226181	0.704183	0.820849	0.857872	-0.348444
ACTL8	1	17755313	0.407319	0.558939	0.728735	-0.144221	0.71878	0.799917	0.898569	-0.0881178	0.67593	0.75741	0.892423	-0.154544
IGSF21	1	18107746	0.837281	0.920497	0.909597	-0.397958	0.883508	0.937958	0.941949	-0.357884	0.824968	0.935113	0.882212	-0.367062
KLHDC7A	1	18480982	0.935883	0.964171	0.970661	-0.78894	0.935042	0.963971	0.96999	-0.723158	0.92626	0.96895	0.955942	-0.779927
TAS1R2	1	18839599	0.222168	0.602308	0.368862	0.0140679	0.161976	0.428157	0.378311	0	0.32878	0.739765	0.444439	0
ENSG00000255275	1	18849273	0.106027	0.12915	0.820956	-0.229538	0.0843188	0.102801	0.820212	-0.263402	0.501583	0.612524	0.818879	-0.266411
ALDH4A1	1	18871430	0.522217	0.877476	0.595136	-0.895988	0.53747	0.830126	0.647456	-0.779489	0.481665	0.840407	0.573133	-0.867188
IFFO2	1	18904281	0.827382	0.838232	0.987055	-0.23439	0.889266	0.909051	0.978235	-0.218658	0.862825	0.894915	0.964142	-0.246754
UBR4	1	19074506	0.0604448	0.253656	0.238294	0.439778	0.133916	0.424102	0.315764	0.431589	0.124722	0.389018	0.320606	0.430206
EMC1	1	19215664	0.778225	0.796717	0.976789	-0.183493	0.782176	0.81479	0.959972	-0.168281	0.734373	0.772953	0.950087	-0.115495
MRTO4	1	19251539	0.380106	0.800551	0.474805	-0.718125	0.372333	0.80191	0.464307	-0.688811	0.313748	0.814966	0.384983	-0.741784
AKR7A3	1	19282558	0.759035	0.918118	0.826729	-0.793964	0.818067	0.956794	0.855008	-0.760647	0.77361	0.925547	0.835841	-0.718596
AKR7A2	1	19303965	0.159482	0.534766	0.298229	-0.842659	0.20605	0.600193	0.343307	-0.736639	0.20607	0.589919	0.349319	-0.746189
PQLC2	1	19312326	0.399665	0.778727	0.513228	-0.474306	0.314422	0.544761	0.577175	-0.412893	0.236018	0.596782	0.395485	-0.559529
CAPZB	1	19338776	0.712683	0.909014	0.784018	-0.320611	0.786906	0.908057	0.866582	-0.281527	0.702354	0.886238	0.792511	-0.284192
MINOS1	1	19596977	0.687216	0.933677	0.736032	-0.480948	0.699919	0.929203	0.753247	-0.404578	0.620447	0.864551	0.717653	-0.43321
NBL1	1	19596979	0.854865	0.892853	0.957454	-0.19453	0.799823	0.847594	0.94364	0.00933027	0.829642	0.873459	0.949836	-0.069876
MINOS1.NBL1	1	19597067	0.0689545	0.0875182	0.787888	-0.149664	0.257438	0.292497	0.880138	-0.140477	0.515849	0.650344	0.793195	4.89578e-05
HTR6	1	19665287	0.439771	0.63848	0.688777	0.310283	0.628755	0.805381	0.780693	0.305167	0.260106	0.51439	0.50566	0.495423
TMCO4	1	19682213	0.517057	0.70597	0.732406	-0.537149	0.51069	0.707905	0.72141	-0.547717	0.43332	0.705744	0.61399	-0.626954
RNF186	1	19814029	0.647258	0.753269	0.859264	-0.331856	0.709959	0.78695	0.902165	-0.245927	0.581426	0.677666	0.857983	-0.370983
OTUD3	1	19882513	0.287016	0.903478	0.317678	0.90976	0.33012	0.934675	0.353192	0.853166	0.293609	0.91225	0.321851	0.922773
PLA2G2A	1	19975431	0.724255	0.768166	0.942837	-0.614859	0.784478	0.829611	0.945597	-0.466758	0.749136	0.793204	0.944443	-0.543107
PLA2G5	1	20028179	0.659243	0.738183	0.893062	0.221624	0.634536	0.745486	0.851171	0.360618	0.79708	0.852615	0.934866	0.212278
PLA2G2D	1	20111939	0.781328	0.813289	0.960701	-0.494627	0.772893	0.787985	0.980847	-0.344736	0.735369	0.768321	0.957112	-0.446992
PLA2G2F	1	20139326	0.68167	0.901429	0.75621	0.787319	0.757267	0.891071	0.849839	0.587706	0.77573	0.939998	0.825246	0.597191
PLA2G2C	1	20161253	0.621618	0.889849	0.698566	0.808032	0.686637	0.88393	0.776801	0.692047	0.740308	0.931375	0.794854	0.643836
UBXN10	1	20186085	0.975969	0.97772	0.998209	-0.222071	0.988647	0.991328	0.997296	-0.21124	0.981645	0.986913	0.994662	-0.193283
VWA5B1	1	20290919	0.627147	0.745338	0.841427	0.221953	0.754166	0.834991	0.903203	-0.0195198	0.736105	0.791922	0.929518	0.0826329
CAMK2N1	1	20482391	0.920026	0.93233	0.986803	-0.202404	0.918059	0.937147	0.979631	-0.139186	0.928781	0.951118	0.976515	-0.17614
MUL1	1	20499448	0.156231	0.544848	0.286742	-0.711797	0.138211	0.358883	0.385113	-0.571725	0.138415	0.536443	0.258024	-0.641426
FAM43B	1	20552439	0.863555	0.921577	0.937041	0.155156	0.798878	0.913208	0.874805	0.209155	0.819769	0.871976	0.940128	0.137801
CDA	1	20588948	0.655757	0.73757	0.889078	-0.45658	0.579339	0.649471	0.892018	-0.527219	0.628999	0.730989	0.860477	-0.545231
PINK1	1	20633455	0.232013	0.624388	0.371585	-0.651482	0.306823	0.659947	0.46492	-0.594818	0.239737	0.694974	0.344958	-0.644135
DDOST	1	20651767	0.142119	0.550276	0.258269	-0.72857	0.203039	0.717765	0.282877	-0.678944	0.157909	0.613075	0.257569	-0.671677
KIF17	1	20664014	0.796007	0.857329	0.928472	-0.385165	0.794403	0.89969	0.882974	-0.275746	0.736601	0.85242	0.864129	-0.336406
SH2D5	1	20719732	0.447442	0.81544	0.548713	0.490393	0.636377	0.791909	0.803598	0.333326	0.207578	0.301209	0.689149	0.269148
HP1BP3	1	20742661	0.550878	0.956036	0.576211	0.313387	0.60335	0.928902	0.649531	0.263528	0.657563	0.965903	0.680776	0.267425
EIF4G3	1	20806292	0.346065	0.837651	0.413138	0.289817	0.549889	0.893394	0.615505	0.218627	0.454265	0.827292	0.549099	0.27302
ECE1	1	21217247	0.703624	0.837222	0.840428	-0.492043	0.759308	0.863948	0.878882	-0.440247	0.681438	0.832975	0.818077	-0.460846
NBPF3	1	21440128	0.711302	0.754975	0.942153	-0.18031	0.688197	0.752212	0.914899	-0.239711	0.653423	0.729958	0.895152	-0.202065
ALPL	1	21509372	0.908636	0.951328	0.955124	-0.670314	0.937143	0.956994	0.979257	-0.480703	0.927071	0.955762	0.96998	-0.499329
RAP1GAP	1	21596215	0.683157	0.778615	0.877401	-0.527062	0.68888	0.78016	0.882998	-0.493757	0.63642	0.788097	0.807541	-0.57643
USP48	1	21678298	0.167466	0.719133	0.232873	0.528392	0.288616	0.731346	0.394637	0.363811	0.200475	0.72111	0.278008	0.494169
LDLRAD2	1	21812265	0.951535	0.986791	0.964272	0.208412	0.959962	0.982295	0.977265	0.287841	0.937398	0.977527	0.958949	0.345795
HSPG2	1	21822245	0.402731	0.911025	0.442064	0.826352	0.419171	0.865031	0.484574	0.84424	0.406922	0.896489	0.453906	0.868266
CDC42	1	22052627	0.778124	0.81785	0.951426	-0.131675	0.82115	0.895785	0.916682	-0.0690286	0.827043	0.90788	0.91096	-0.00616372
WNT4	1	22117305	0.915137	0.928013	0.986126	-0.370854	0.950591	0.965806	0.984246	-0.346329	0.925961	0.963069	0.96147	-0.436702
ZBTB40	1	22451851	0.591016	0.788605	0.749444	0.0998907	0.703316	0.82814	0.849273	0.0673267	0.735382	0.835321	0.880358	0.0453701
EPHA8	1	22563564	0.91129	0.919133	0.991468	-0.353949	0.927658	0.931229	0.996166	-0.251933	0.933138	0.938153	0.994654	-0.379206
C1QA	1	22636506	0.607164	0.685499	0.885725	-0.564952	0.648965	0.719855	0.901522	-0.460996	0.590521	0.673527	0.876759	-0.486155
C1QC	1	22643630	0.529187	0.590173	0.896663	-0.570245	0.588332	0.640628	0.918367	-0.479422	0.523083	0.58487	0.894356	-0.494221
C1QB	1	22652762	0.590748	0.645035	0.915839	-0.537394	0.623534	0.672561	0.927104	-0.449312	0.557728	0.61277	0.910174	-0.456707
EPHB2	1	22710839	0.661956	0.798555	0.828942	0.207114	0.594528	0.763492	0.778696	0.309468	0.613124	0.753976	0.813188	0.235271
TEX46	1	23010834	0.0847822	0.188243	0.450388	0.0194344	0.296765	0.541166	0.54838	-0.0366972	0.287964	0.575866	0.500054	-0.0449526
KDM1A	1	23019443	0.77871	0.868684	0.896425	-0.237074	0.671281	0.840387	0.798777	-0.314658	0.688847	0.852042	0.808466	-0.230049
LUZP1	1	23084023	0.563947	0.953731	0.591307	0.390182	0.625832	0.956965	0.653975	0.363363	0.596186	0.944355	0.631315	0.42666
HTR1D	1	23191895	0.870487	0.914059	0.952331	-0.11143	0.830127	0.88261	0.940537	0.0992388	0.87151	0.890229	0.978973	-0.0651232
HNRNPR	1	23303771	0.17956	0.496779	0.361448	0.127903	0.180077	0.346143	0.520239	0.091748	0.188421	0.542451	0.347351	0.191499
ZNF436	1	23359448	0.66601	0.934165	0.712947	0.104777	0.674921	0.900605	0.749408	0.118745	0.675783	0.875281	0.772076	0.156219
TCEA3	1	23381061	0.677351	0.856086	0.791218	-0.47733	0.658192	0.880272	0.747714	-0.551159	0.620015	0.912175	0.679711	-0.558328
ASAP3	1	23428563	0.862838	0.868355	0.993647	-0.130489	0.822319	0.82957	0.991259	-0.149694	0.768292	0.806581	0.952529	-0.206845
E2F2	1	23506430	0.899292	0.940322	0.956366	-0.538636	0.914044	0.939092	0.973328	-0.434702	0.881354	0.936691	0.940923	-0.519761
ID3	1	23557918	0.902366	0.957409	0.942508	-0.267561	0.862785	0.891423	0.967874	-0.185406	0.841984	0.909507	0.925759	-0.231651
RPL11	1	23691742	0.360959	0.807922	0.446775	-0.724311	0.439674	0.764794	0.574892	-0.592578	0.392454	0.860692	0.455974	-0.641288
ELOA	1	23743155	0.527646	0.561598	0.939545	-0.192245	0.61162	0.700962	0.872543	-0.203463	0.556492	0.611571	0.909938	-0.151193
PITHD1	1	23778405	0.509126	0.706468	0.720664	-0.36707	0.610967	0.707916	0.86305	-0.241007	0.456045	0.665931	0.684823	-0.314245
LYPLA2	1	23790970	0.324752	0.721668	0.450003	-0.666284	0.401135	0.646669	0.62031	-0.48529	0.353361	0.719062	0.491419	-0.579191
GALE	1	23795599	0.585769	0.898009	0.652298	-0.728359	0.600044	0.954681	0.628528	-0.760991	0.530329	0.924352	0.573731	-0.811596
HMGCL	1	23801885	0.393524	0.625921	0.628713	-0.483127	0.426269	0.660873	0.645009	-0.491148	0.400407	0.723559	0.553385	-0.481266
FUCA1	1	23845077	0.332564	0.646486	0.514418	-0.600558	0.36215	0.673034	0.538086	-0.550328	0.381953	0.691558	0.552307	-0.510788
CNR2	1	23870526	0.808529	0.819301	0.986852	0.101326	0.742589	0.783457	0.947837	0.300387	0.777794	0.816604	0.952474	0.21719
PNRC2	1	23959109	0.79292	0.908396	0.872879	0.0102827	0.668513	0.847641	0.788674	0.105531	0.632246	0.905748	0.698038	0.181861
SRSF10	1	23964804	0.0971881	0.659909	0.147275	0.688853	0.127087	0.707088	0.179733	0.626887	0.0981867	0.71302	0.137705	0.744895
MYOM3	1	24056035	0.535527	0.70341	0.761331	0.197906	0.479787	0.623976	0.76892	0.169089	0.348364	0.480045	0.725689	0.115556
IL22RA1	1	24119771	0.94894	0.952443	0.996322	-0.317487	0.915858	0.923887	0.991309	-0.392587	0.933399	0.961038	0.971241	-0.434218
IFNLR1	1	24154157	0.66016	0.746313	0.884562	-0.0916128	0.695699	0.754956	0.92151	3.02705e-05	0.707896	0.798722	0.886286	-0.130411
GRHL3	1	24319322	0.94005	0.954096	0.985277	-0.367478	0.925034	0.96051	0.963065	-0.494604	0.887464	0.926234	0.958143	-0.442159
STPG1	1	24356999	0.913349	0.940476	0.971156	-0.0838942	0.960056	0.967849	0.991947	-0.0994518	0.971368	0.985593	0.985567	-0.10558
NIPAL3	1	24415794	0.843746	0.91789	0.919224	-0.251094	0.878232	0.925211	0.949223	-0.230878	0.856297	0.931632	0.919137	-0.21816
RCAN3	1	24502351	0.889419	0.932361	0.953942	-0.0356248	0.831123	0.887816	0.936144	0.0503531	0.846904	0.905198	0.9356	0.0711872
NCMAP	1	24556111	0.900966	0.930537	0.968221	-0.520292	0.909691	0.92859	0.979648	-0.425528	0.902451	0.918384	0.982652	-0.385379
SRRM1	1	24631716	0.548934	0.901986	0.608583	0.190521	0.706053	0.888403	0.794744	0.107949	0.65911	0.90414	0.728991	0.174341
CLIC4	1	24745357	0.557589	0.887089	0.62856	0.45992	0.450288	0.85033	0.529545	0.578786	0.488885	0.912047	0.53603	0.658864
RUNX3	1	24899511	0.716302	0.766319	0.934731	0.0817488	0.697799	0.749123	0.931489	0.160649	0.652417	0.696909	0.936157	0.10879
SYF2	1	25222679	0.734948	0.766939	0.958288	-0.247062	0.748374	0.80908	0.92497	-0.248186	0.783666	0.800279	0.979242	-0.158537
RSRP1	1	25242237	0.478383	0.869934	0.549907	0.725427	0.58218	0.852507	0.682904	0.539764	0.633448	0.879211	0.720473	0.536474
RHD	1	25272393	0.832667	0.953527	0.87325	1.23188	0.883378	0.95515	0.924858	1.05581	0.902388	0.954573	0.945332	0.928717
TMEM50A	1	25337917	0.827446	0.843738	0.980691	-0.183077	0.830419	0.861054	0.964422	-0.103632	0.864825	0.873057	0.990571	-0.0631626
RHCE	1	25362249	0.578198	0.703652	0.82171	-0.73175	0.603793	0.737487	0.818717	-0.758651	0.716779	0.864014	0.829592	-0.65397
MACO1	1	25430858	0.815111	0.870762	0.936089	-0.233294	0.797801	0.865155	0.922148	-0.245827	0.839065	0.900677	0.931593	-0.167652
LDLRAP1	1	25543580	0.601765	0.61631	0.9764	-0.213714	0.658291	0.673128	0.977958	-0.205679	0.545383	0.631052	0.864244	-0.287278
MAN1C1	1	25617468	0.917895	0.923232	0.994219	-0.0968183	0.888615	0.895522	0.992287	-0.0493429	0.895604	0.899628	0.995527	-0.0857162
SELENON	1	25800176	0.505107	0.594274	0.849956	-0.357647	0.566255	0.595492	0.950903	-0.247961	0.451112	0.561686	0.803139	-0.337383
ENSG00000255054	1	25811470	0.160114	0.200813	0.797329	-0.348182	0.0348952	0.0396681	0.879678	-0.311514	0.0269764	0.0393564	0.685438	-0.480875
MTFR1L	1	25818640	0.555668	0.604535	0.919165	0.626114	0.634732	0.644529	0.9848	0.576478	0.624048	0.627963	0.993765	0.72066
AUNIP	1	25831913	0.902359	0.92901	0.971312	-0.199992	0.890375	0.932009	0.955329	-0.368205	0.952905	0.977476	0.974863	-0.372966
PAQR7	1	25861210	0.87483	0.91165	0.959612	-0.196994	0.885154	0.921141	0.960932	-0.155418	0.875772	0.939605	0.932064	-0.241696
STMN1	1	25884181	0.921552	0.980699	0.939689	-0.423345	0.898396	0.972424	0.923873	-0.42399	0.926803	0.965792	0.95963	-0.306926
PAFAH2	1	25959767	0.65293	0.875796	0.745527	-0.442567	0.745402	0.918172	0.811833	-0.392774	0.682497	0.909086	0.750751	-0.386047
EXTL1	1	26019884	0.931381	0.947353	0.983141	-0.160332	0.943277	0.95654	0.986134	-0.223206	0.907373	0.919797	0.986492	-0.303074
SLC30A2	1	26037252	0.764665	0.812001	0.941705	-0.30349	0.635684	0.672374	0.945432	-0.472256	0.59034	0.645312	0.914815	-0.469863
TRIM63	1	26051304	0.836706	0.911242	0.918204	-0.0839063	0.847404	0.938182	0.90324	0.117883	0.915797	0.924195	0.990913	-0.0156233
PDIK1L	1	26111165	0.657725	0.890355	0.738722	0.080877	0.633779	0.93158	0.680327	0.18857	0.594973	0.923459	0.644287	0.234773
FAM110D	1	26159020	0.68924	0.760926	0.905792	-0.62998	0.755461	0.791702	0.954223	-0.491811	0.647291	0.744276	0.869693	-0.716665
ENSG00000236782	1	26169516	0.564752	0.753438	0.749567	-0.769856	0.673141	0.735834	0.914801	-0.539848	0.700999	0.818991	0.855929	-0.627244
ZNF593	1	26169871	0.20443	0.655275	0.311975	-1.1541	0.254353	0.713342	0.356566	-1.02367	0.256309	0.82968	0.308926	-1.15726
CNKSR1	1	26177403	0.626356	0.817133	0.766529	-0.396606	0.638971	0.745974	0.856558	-0.430091	0.582259	0.800596	0.727283	-0.518379
CATSPER4	1	26190561	0.217169	0.358604	0.605594	-0.0437114	0.408551	0.511228	0.799158	-0.0513008	0.518059	0.663607	0.780672	0.00569816
CEP85	1	26234153	0.840848	0.88311	0.952145	-0.166375	0.814915	0.879406	0.926665	-0.213497	0.813111	0.892611	0.910936	-0.194264
SH3BGRL3	1	26279176	0.49373	0.674874	0.731588	-0.53218	0.589488	0.661757	0.890791	-0.347172	0.420295	0.590689	0.711533	-0.428
UBXN11	1	26281328	0.646587	0.701781	0.921351	-0.299872	0.491498	0.690696	0.711598	-0.494866	0.374594	0.702391	0.533312	-0.611988
CD52	1	26317957	0.549635	0.758927	0.724226	-1.18709	0.638149	0.81955	0.778657	-0.992988	0.531737	0.737799	0.720708	-1.09723
CRYBG2	1	26321698	0.799537	0.83608	0.956292	-0.177367	0.818876	0.822633	0.995433	-0.251421	0.794617	0.808497	0.982831	-0.283568
ZNF683	1	26361634	0.728502	0.82519	0.88283	0.0094849	0.812193	0.856604	0.948155	0.00175433	0.808831	0.872008	0.92755	-0.0845459
LIN28A	1	26410778	0.898873	0.982265	0.915102	0.395452	0.837269	0.933839	0.896588	0.460187	0.894136	0.958905	0.932455	0.311517
DHDDS	1	26432282	0.412422	0.489025	0.843354	-0.1505	0.751407	0.774663	0.969979	-0.180504	0.504226	0.645038	0.7817	-0.238126
HMGN2	1	26472450	0.562072	0.873395	0.643548	-0.458634	0.584576	0.8617	0.678399	-0.416456	0.535884	0.841479	0.636836	-0.404137
RPS6KA1	1	26529761	0.555141	0.809705	0.685609	-0.778107	0.526732	0.755625	0.69708	-0.674455	0.525831	0.805543	0.652767	-0.732965
ARID1A	1	26693236	0.386635	0.536728	0.720355	0.0169603	0.59067	0.662943	0.890981	0.000853301	0.55805	0.636585	0.876631	-0.0432722
PIGV	1	26787472	0.734403	0.88322	0.831507	-0.376044	0.713469	0.774179	0.921581	-0.277077	0.698125	0.839811	0.831288	-0.321564
ZDHHC18	1	26826710	0.404658	0.524789	0.771087	-0.237035	0.493349	0.606595	0.813309	-0.142275	0.423326	0.592909	0.713981	-0.292474
SFN	1	26863138	0.3259	0.787416	0.413885	-1.272	0.367232	0.831509	0.441646	-1.18178	0.333233	0.8271	0.402893	-1.19432
GPN2	1	26876133	0.471847	0.557276	0.846704	-0.103464	0.541075	0.568854	0.951167	-0.0948112	0.454418	0.537806	0.844949	-0.185517
GPATCH3	1	26890488	0.180863	0.601941	0.300466	-0.58264	0.270229	0.585763	0.461328	-0.520579	0.10665	0.409074	0.260709	-0.634527
NUDC	1	26900238	0.155623	0.652426	0.23853	-0.888469	0.23148	0.86749	0.266839	-0.896651	0.178051	0.880341	0.202253	-0.86641
NR0B2	1	26911489	0.843394	0.926702	0.910103	-0.0285737	0.887983	0.943283	0.941375	-0.0310433	0.856606	0.937039	0.914163	-0.0277842
KDF1	1	26949562	0.335183	0.762438	0.43962	-0.823787	0.438307	0.758427	0.577916	-0.690969	0.39747	0.779377	0.509984	-0.75125
TRNP1	1	26993707	0.858958	0.907667	0.946336	-0.374178	0.878134	0.903869	0.971528	-0.271102	0.870181	0.915238	0.95077	-0.35617
FAM46B	1	27005020	0.844457	0.978196	0.863281	-1.08383	0.871433	0.972043	0.896497	-0.943213	0.844151	0.967537	0.872474	-0.988814
SLC9A1	1	27098815	0.743689	0.856031	0.868764	-0.211968	0.817136	0.892409	0.915652	-0.148047	0.761895	0.876926	0.868826	-0.204071
WDTC1	1	27234516	0.426132	0.676701	0.62972	-0.384851	0.522621	0.61373	0.851549	-0.283655	0.403396	0.659707	0.611478	-0.391069
TMEM222	1	27322145	0.313359	0.548553	0.571246	-0.480701	0.336076	0.480724	0.699104	-0.37541	0.246057	0.492786	0.499318	-0.475929
SYTL1	1	27342020	0.716245	0.866634	0.826468	-0.478095	0.65588	0.873887	0.750531	-0.524853	0.507719	0.851462	0.59629	-0.714644
MAP3K6	1	27355184	0.764857	0.860126	0.889238	-0.320263	0.842873	0.908807	0.927449	-0.315944	0.726105	0.903147	0.803971	-0.443227
FCN3	1	27369112	0.530811	0.544569	0.974736	-0.0273752	0.706665	0.725351	0.97424	0.0103463	0.59224	0.595318	0.99483	-0.142114
CD164L2	1	27379176	0.804125	0.859874	0.935167	-0.481929	0.76443	0.841371	0.908553	-0.528413	0.657102	0.778435	0.844131	-0.597351
GPR3	1	27392644	0.697963	0.724118	0.96388	-0.0427603	0.665048	0.707858	0.939522	-0.0943811	0.756546	0.826101	0.915804	0.140971
WASF2	1	27404226	0.857643	0.91601	0.936281	-0.0892335	0.8529	0.901214	0.94639	-0.0108891	0.829069	0.871871	0.950908	-0.0217743
AHDC1	1	27534035	0.71349	0.881008	0.809856	-0.0758379	0.761505	0.848463	0.897511	-0.0357772	0.728916	0.886494	0.822246	-0.214092
FGR	1	27612064	0.698793	0.765407	0.912968	-0.313095	0.667342	0.739537	0.902378	-0.140066	0.659246	0.753582	0.874816	-0.269328
IFI6	1	27666061	0.748507	0.868904	0.861438	-0.828271	0.738187	0.876436	0.84226	-0.782734	0.741018	0.883685	0.838555	-0.786189
FAM76A	1	27725979	0.546652	0.797635	0.685341	0.067702	0.738394	0.880222	0.838872	0.0101081	0.566291	0.720086	0.786422	0.0788331
STX12	1	27773183	0.607918	0.921295	0.659851	0.0377511	0.461944	0.806166	0.573014	0.11979	0.460253	0.876333	0.525204	0.169101
PPP1R8	1	27830778	0.851164	0.923039	0.922132	-0.234069	0.810811	0.830458	0.976341	-0.167968	0.684579	0.853474	0.802109	-0.20178
THEMIS2	1	27872543	0.644839	0.825774	0.780891	0.320921	0.680766	0.820074	0.830127	0.271015	0.731214	0.822675	0.888825	0.184681
RPA2	1	27891524	0.213074	0.657504	0.324064	-0.592319	0.171149	0.619424	0.276304	-0.57702	0.199434	0.619516	0.32192	-0.503139
SMPDL3B	1	27934993	0.790275	0.963043	0.820602	-0.839002	0.772702	0.9563	0.808012	-0.788533	0.783656	0.957103	0.818779	-0.752867
XKR8	1	27959462	0.509797	0.721997	0.706093	-0.291515	0.468346	0.533413	0.878016	-0.229242	0.514952	0.668478	0.770334	-0.228017
EYA3	1	27970344	0.364922	0.85998	0.424338	0.157605	0.373329	0.829718	0.449947	0.151636	0.404152	0.728379	0.554864	0.148321
PTAFR	1	28147166	0.623838	0.694618	0.898102	-0.139081	0.711745	0.77887	0.913818	-0.0804969	0.664854	0.726401	0.915271	-0.197748
DNAJC8	1	28199456	0.444384	0.822926	0.540005	-0.416	0.614598	0.898791	0.683805	-0.35552	0.562385	0.862084	0.652355	-0.308025
ATP5IF1	1	28236109	0.547775	0.760301	0.720471	-0.398318	0.384397	0.58552	0.656506	-0.421385	0.520588	0.787637	0.660949	-0.382576
SESN2	1	28259527	0.536268	0.693082	0.773744	-0.484932	0.561725	0.716037	0.784491	-0.411891	0.548734	0.736256	0.745303	-0.430795
MED18	1	28329002	0.234463	0.605793	0.387035	-0.712371	0.309659	0.483438	0.640536	-0.538262	0.311282	0.647639	0.480641	-0.586659
PHACTR4	1	28369582	0.522631	0.796293	0.65633	0.0577226	0.631842	0.859446	0.735173	0.0769119	0.707113	0.836076	0.845752	0.00775189
RCC1	1	28505943	0.730902	0.909596	0.803546	-0.526273	0.746946	0.920021	0.81188	-0.439586	0.722186	0.951618	0.758904	-0.518926
TRNAU1AP	1	28553085	0.51501	0.802533	0.641731	0.134009	0.747126	0.861336	0.867404	0.035988	0.779901	0.832819	0.936459	-0.0338566
TAF12	1	28589323	0.544625	0.662311	0.822311	-0.275074	0.268312	0.346383	0.77461	-0.286515	0.30547	0.522487	0.584647	-0.262596
RAB42	1	28592200	0.825775	0.829675	0.9953	-0.221686	0.871904	0.874174	0.997404	-0.0647194	0.849464	0.860273	0.987434	-0.189735
GMEB1	1	28668732	0.464296	0.662451	0.700876	0.0530899	0.54513	0.762277	0.715133	0.0719584	0.724388	0.780838	0.927705	-0.0276294
YTHDF2	1	28736621	0.482114	0.539298	0.893966	-0.154027	0.393939	0.437196	0.901058	-0.170935	0.35746	0.376332	0.949854	-0.114971
OPRD1	1	28812142	0.973558	0.985275	0.988108	-0.285547	0.984059	0.988021	0.995989	-0.295092	0.942611	0.974273	0.967501	-0.421013
EPB41	1	28887091	0.756207	0.872329	0.866882	0.0516119	0.823081	0.895155	0.919485	0.0228214	0.819948	0.871762	0.940564	0.0387507
TMEM200B	1	29119428	0.865998	0.915036	0.946409	-0.0895885	0.883052	0.932921	0.946545	0.00394208	0.909929	0.931193	0.977165	-0.0144312
SRSF4	1	29147743	0.131865	0.695265	0.189662	0.731159	0.195838	0.691175	0.283341	0.60853	0.206043	0.789049	0.261128	0.661966
MECR	1	29192873	0.255715	0.409734	0.6241	-0.48686	0.360661	0.640928	0.562717	-0.533492	0.309621	0.703275	0.440256	-0.574887
PTPRU	1	29236516	0.905328	0.941112	0.961977	-0.422702	0.920946	0.956399	0.962931	-0.313128	0.903088	0.950268	0.950351	-0.400131
MATN1	1	30711277	0.464392	0.504082	0.921263	0.0636254	0.32407	0.363773	0.89086	0.0692864	0.544484	0.61542	0.884736	-0.154918
LAPTM5	1	30732469	0.684653	0.710396	0.963763	-0.144841	0.622455	0.662906	0.93898	0.0197895	0.610511	0.639932	0.954025	-0.0274861
SDC3	1	30869467	0.563604	0.652454	0.863822	-0.384143	0.682926	0.707232	0.965633	-0.221381	0.546026	0.637652	0.856308	-0.312995
PUM1	1	30931506	0.605835	0.78434	0.772413	-0.0410158	0.767235	0.855542	0.896782	-0.037221	0.709343	0.829133	0.855523	0.00962945
NKAIN1	1	31179745	0.931646	0.974394	0.956129	-0.712817	0.960919	0.982092	0.978441	-0.55708	0.938915	0.986162	0.95209	-0.718771
SNRNP40	1	31259568	0.431496	0.61313	0.703759	-0.399884	0.424546	0.659443	0.643795	-0.422957	0.388076	0.670394	0.578877	-0.408481
ZCCHC17	1	31296982	0.209369	0.706064	0.296529	-0.593397	0.238154	0.813652	0.292698	-0.564331	0.217066	0.773398	0.280665	-0.546531
FABP3	1	31365625	0.75638	0.777564	0.972756	-0.259974	0.689059	0.718708	0.958748	-0.186516	0.728168	0.765274	0.951513	-0.195939
SERINC2	1	31409565	0.826683	0.916738	0.901766	-0.527037	0.831114	0.928868	0.89476	-0.462261	0.771978	0.912151	0.846327	-0.540471
TINAGL1	1	31576485	0.716971	0.799612	0.896648	-0.388656	0.738082	0.778847	0.94766	-0.353361	0.64859	0.749407	0.865471	-0.512281
HCRTR1	1	31617686	0.67153	0.84147	0.798044	0.267279	0.690169	0.810178	0.851873	0.122944	0.681487	0.742683	0.917601	0.0835266
PEF1	1	31629862	0.106469	0.33992	0.313219	-0.665793	0.114016	0.229395	0.49703	-0.507188	0.103525	0.284532	0.363843	-0.531917
COL16A1	1	31652247	0.7418	0.963827	0.76964	0.598705	0.769335	0.957689	0.803324	0.577682	0.790923	0.957052	0.826415	0.553127
ADGRB2	1	31727117	0.905059	0.93341	0.969626	-0.448115	0.890195	0.913916	0.974045	-0.356957	0.854182	0.90697	0.941798	-0.491323
SPOCD1	1	31790422	0.877425	0.941738	0.931709	0.387426	0.873434	0.950561	0.918862	0.423832	0.919711	0.9491	0.969035	0.227637
PTP4A2	1	31906421	0.952469	0.980034	0.971874	-0.108604	0.953771	0.982251	0.971006	-0.0311309	0.95265	0.985765	0.966407	-0.019561
KHDRBS1	1	32013829	0.285023	0.466772	0.610625	-0.292108	0.241338	0.411792	0.586068	-0.29042	0.205205	0.315912	0.649564	-0.228515
TMEM39B	1	32072031	0.20341	0.338873	0.600252	-0.304358	0.454561	0.628009	0.723814	-0.316996	0.186905	0.417792	0.447363	-0.367948
KPNA6	1	32108038	0.649687	0.749812	0.866467	-0.0641864	0.660633	0.822232	0.803463	-0.0129082	0.710381	0.813437	0.873307	-0.0317745
TXLNA	1	32179686	0.427767	0.588926	0.726352	-0.173815	0.600685	0.680847	0.882261	-0.117962	0.42152	0.574426	0.733812	-0.149616
CCDC28B	1	32200386	0.778709	0.801463	0.971609	-0.30304	0.736692	0.757385	0.972678	-0.306716	0.737747	0.77208	0.955532	-0.373308
IQCC	1	32205661	0.927179	0.944156	0.982019	-0.18122	0.886108	0.944259	0.938416	-0.270137	0.89419	0.959866	0.931579	-0.278001
DCDC2B	1	32209094	0.912015	0.976998	0.933488	0.986577	0.93224	0.984788	0.946641	0.961291	0.944047	0.983574	0.959813	0.7806
TMEM234	1	32214472	0.415582	0.712779	0.583045	0.371558	0.691179	0.789118	0.875887	0.138111	0.740123	0.756105	0.978864	0.0124801
EIF3I	1	32221928	0.158144	0.68082	0.232285	-0.943103	0.193726	0.750151	0.258249	-0.878021	0.150129	0.740117	0.202845	-0.952836
FAM167B	1	32247233	0.665362	0.692735	0.960487	-0.281784	0.706265	0.747646	0.944652	-0.282759	0.555143	0.615434	0.902035	-0.298298
LCK	1	32251239	0.868251	0.874378	0.992992	-0.20615	0.802834	0.820347	0.978651	-0.101081	0.786849	0.812074	0.968938	-0.244106
HDAC1	1	32292086	0.674249	0.815016	0.827284	-0.395707	0.642442	0.852924	0.753223	-0.442846	0.597844	0.835399	0.715638	-0.4159
MARCKSL1	1	32333832	0.245356	0.483944	0.506992	-0.72458	0.342928	0.509202	0.673462	-0.541439	0.267977	0.4751	0.564042	-0.613839
TSSK3	1	32351521	0.221867	0.920778	0.240956	1.30757	0.245473	0.755491	0.324918	1.13357	0.315305	0.82094	0.384078	1.04384
FAM229A	1	32361270	0.247143	0.845024	0.292468	1.08259	0.323712	0.843195	0.383911	0.95164	0.389716	0.88592	0.4399	0.850246
BSDC1	1	32365103	0.573227	0.658363	0.870686	-0.21472	0.607158	0.635566	0.955303	-0.198066	0.546004	0.667892	0.817503	-0.266331
ENSG00000254553	1	32465057	0.0187829	0.0322437	0.58253	0.0143835	0.371486	0.548101	0.67777	-0.0469216	0.172239	0.371382	0.463778	-0.0222117
ZBTB8B	1	32465069	0.769848	0.868669	0.886239	0.327987	0.780763	0.863674	0.904002	0.320522	0.834288	0.895282	0.931871	0.214719
ZBTB8A	1	32539427	0.188803	0.827718	0.228101	0.512023	0.193591	0.853822	0.226735	0.541889	0.211838	0.847225	0.250038	0.524643
ZBTB8OS	1	32600172	0.0883719	0.458466	0.192756	0.254013	0.0985299	0.375763	0.262213	0.21159	0.100612	0.338087	0.297591	0.204914
RBBP4	1	32651142	0.636776	0.919871	0.692244	0.0456198	0.664355	0.879445	0.755425	0.0508398	0.57343	0.917727	0.624838	0.132044
SYNC	1	32680360	0.696186	0.766856	0.907844	-0.351813	0.713858	0.763228	0.935314	-0.293884	0.618936	0.706153	0.87649	-0.328789
KIAA1522	1	32741885	0.603745	0.840379	0.71842	-0.506313	0.666558	0.777941	0.856823	-0.394821	0.584198	0.814236	0.71748	-0.500456
YARS	1	32775237	0.733693	0.840599	0.872822	-0.306339	0.777252	0.947682	0.820161	-0.326944	0.726461	0.918596	0.790839	-0.328874
S100PBP	1	32816767	0.100848	0.695306	0.145042	0.887791	0.103017	0.702762	0.146588	0.84694	0.134809	0.788318	0.171008	0.831848
FNDC5	1	32862268	0.820469	0.889525	0.922368	0.149999	0.844968	0.903895	0.934808	0.158588	0.819412	0.853852	0.959665	0.147909
HPCA	1	32885994	0.901384	0.907429	0.993339	-0.24873	0.818946	0.820969	0.997536	-0.0920594	0.836362	0.897882	0.931483	-0.318795
TMEM54	1	32894594	0.712813	0.939987	0.758322	-0.936242	0.765188	0.9363	0.817246	-0.776348	0.700269	0.950398	0.736816	-0.87082
RNF19B	1	32936445	0.682045	0.750329	0.908996	-0.263627	0.745188	0.798533	0.933196	-0.208498	0.742523	0.821422	0.903948	-0.216776
AK2	1	33007940	0.705776	0.750513	0.940392	-0.192909	0.720736	0.814831	0.884523	-0.229228	0.682751	0.788493	0.865894	-0.204682
AZIN2	1	33081104	0.423727	0.85729	0.494263	0.833758	0.489635	0.925569	0.529009	0.794231	0.601417	0.900626	0.667777	0.634515
TRIM62	1	33145402	0.784484	0.829308	0.945949	-0.0954441	0.796247	0.840596	0.947241	-0.0942277	0.74549	0.788768	0.945132	-0.189206
ZNF362	1	33256545	0.694959	0.83449	0.832795	-0.1404	0.714608	0.820707	0.870723	-0.0514521	0.7253	0.835753	0.86784	-0.119764
A3GALT2	1	33306766	0.308241	0.430962	0.71524	-0.0359407	0.263902	0.476583	0.553738	-0.0880094	0.332989	0.531506	0.626502	-0.110603
PHC2	1	33323623	0.554896	0.732103	0.757948	-0.368145	0.625743	0.673845	0.928615	-0.22233	0.524502	0.691242	0.758782	-0.309554
ZSCAN20	1	33472645	0.616406	0.738592	0.834568	0.00245716	0.893472	0.948643	0.941842	-0.0587125	0.645643	0.691234	0.934044	-0.0380642
CSMD2	1	33513999	0.179289	0.602009	0.297817	1.41871	0.171216	0.60543	0.282801	1.39115	0.184382	0.581447	0.317108	1.41075
C1orf94	1	34166883	0.127464	0.340507	0.374336	0.0140679	0.232028	0.614826	0.377388	0.00606509	0.374516	0.785996	0.476486	0.00640916
SMIM12	1	34712737	0.573671	0.64469	0.88984	-0.235964	0.653073	0.717249	0.910525	-0.202323	0.587673	0.711935	0.82546	-0.228069
GJB5	1	34755047	0.685362	0.764852	0.896071	-0.886606	0.716236	0.874176	0.819327	-0.905619	0.705371	0.814447	0.866073	-0.721372
GJB4	1	34759741	0.634737	0.78507	0.80851	0.456237	0.691601	0.776969	0.890127	0.299633	0.641443	0.767306	0.835969	0.22477
GJB3	1	34781189	0.869301	0.903677	0.96196	-0.469615	0.895189	0.908624	0.985214	-0.432813	0.882634	0.923936	0.955298	-0.43256
GJA4	1	34792998	0.678505	0.738723	0.918485	-0.0609524	0.54927	0.583535	0.94128	0.0388055	0.59084	0.628016	0.940804	-0.0173703
DLGAP3	1	34865436	0.824089	0.840305	0.980702	-0.334136	0.842648	0.856735	0.983557	-0.356582	0.848501	0.893507	0.94963	-0.467381
ENSG00000271741	1	34981533	0.354097	0.370573	0.955539	-0.131164	0.0976138	0.119092	0.819648	-0.307868	0.684784	0.752067	0.910537	-0.219393
TMEM35B	1	34981535	0.757878	0.927333	0.817267	-0.417778	0.628382	0.720365	0.87231	-0.253874	0.761272	0.926987	0.821233	-0.278328
ZMYM6	1	34986165	0.0556006	0.45452	0.122328	0.885499	0.0755402	0.666267	0.113378	0.84426	0.0604071	0.541551	0.111545	0.897755
ZMYM1	1	35059786	0.0737883	0.322911	0.228509	0.707667	0.149941	0.61143	0.24523	0.704424	0.034731	0.222241	0.156276	0.85375
SFPQ	1	35176378	0.149539	0.659093	0.226886	0.49027	0.248137	0.699237	0.354868	0.379406	0.2066	0.711205	0.290493	0.487072
ZMYM4	1	35268967	0.139255	0.560432	0.248479	0.261691	0.166904	0.597386	0.27939	0.239314	0.157222	0.620572	0.253349	0.326224
KIAA0319L	1	35433490	0.736286	0.78026	0.943642	-0.20628	0.755545	0.775097	0.974774	-0.20468	0.734678	0.808879	0.908268	-0.24246
NCDN	1	35557473	0.730889	0.871225	0.83892	-0.39694	0.748238	0.832545	0.898735	-0.333032	0.658334	0.823039	0.799882	-0.420857
TFAP2E	1	35573370	0.576576	0.879153	0.655831	0.751487	0.62031	0.862109	0.719527	0.643292	0.680234	0.84866	0.801539	0.590645
PSMB2	1	35599544	0.353648	0.599422	0.589982	-0.41831	0.344038	0.533536	0.644826	-0.335741	0.320468	0.488207	0.656419	-0.309614
C1orf216	1	35713875	0.841069	0.892245	0.942644	-0.184268	0.871908	0.88826	0.981591	-0.116744	0.816957	0.870147	0.938873	-0.182316
CLSPN	1	35720218	0.978629	0.979849	0.998755	-0.128027	0.950076	0.963056	0.986522	-0.314951	0.963219	0.966056	0.997063	-0.186362
AGO4	1	35808172	0.374715	0.893714	0.419278	0.561931	0.4105	0.886539	0.463037	0.510998	0.452296	0.895004	0.505356	0.508871
AGO1	1	35869808	0.479394	0.802049	0.597712	0.144683	0.516523	0.823436	0.627277	0.163013	0.553964	0.764454	0.724653	0.137698
AGO3	1	35930718	0.167681	0.868449	0.193081	1.05561	0.157113	0.796608	0.197227	1.04351	0.17461	0.860406	0.202939	1.06132
TEKT2	1	36084075	0.863695	0.932073	0.926639	-0.535932	0.850544	0.911114	0.933521	-0.645647	0.837295	0.918377	0.911712	-0.801569
ADPRHL2	1	36088875	0.0069712	0.0374685	0.186055	-0.772716	0.11448	0.286509	0.399571	-0.652691	0.0800293	0.355925	0.224849	-0.691157
COL8A2	1	36095236	0.826152	0.920138	0.897857	0.417051	0.787943	0.920326	0.856157	0.563583	0.800808	0.915046	0.875156	0.558356
TRAPPC3	1	36136570	0.445814	0.829371	0.537533	-0.43521	0.526111	0.861664	0.610576	-0.410564	0.354626	0.745169	0.4759	-0.433005
MAP7D1	1	36155579	0.348029	0.858957	0.405176	-0.722931	0.447042	0.904855	0.494049	-0.673013	0.327786	0.915303	0.358117	-0.742241
THRAP3	1	36224416	0.725932	0.849129	0.854914	-0.260022	0.755803	0.917915	0.823391	-0.30948	0.723554	0.898169	0.805588	-0.262871
SH3D21	1	36306387	0.85497	0.908268	0.941319	0.156594	0.923295	0.943163	0.978934	0.0572215	0.928523	0.944679	0.982898	-0.256716
EVA1B	1	36322031	0.409915	0.866833	0.472888	-1.04493	0.452562	0.756287	0.5984	-0.880396	0.422771	0.798442	0.529495	-0.977684
STK40	1	36339624	0.274465	0.367957	0.745916	-0.347341	0.494419	0.564297	0.876168	-0.249353	0.312757	0.476911	0.655798	-0.384808
LSM10	1	36391238	0.152596	0.53625	0.284561	-0.862822	0.20376	0.654553	0.311297	-0.74537	0.140246	0.608139	0.230615	-0.816454
OSCP1	1	36415827	0.588089	0.86482	0.680014	-0.627028	0.61549	0.915546	0.672265	-0.656075	0.58486	0.867493	0.674195	-0.599323
MRPS15	1	36455718	0.221653	0.650733	0.34062	-0.582775	0.214063	0.621983	0.344162	-0.581594	0.196197	0.642067	0.305571	-0.611882
CSF3R	1	36466043	0.84548	0.936181	0.903115	0.287349	0.861042	0.939356	0.91663	0.288392	0.91276	0.939375	0.971668	0.114389
GRIK3	1	36795527	0.962776	0.972488	0.990013	-0.471378	0.967526	0.978772	0.98851	-0.466403	0.951025	0.976359	0.974053	-0.557951
ZC3H12A	1	37474552	0.743141	0.75777	0.980693	-0.154797	0.739166	0.748634	0.987353	-0.13455	0.673063	0.737569	0.912543	-0.305004
MEAF6	1	37492575	0.926661	0.944279	0.981343	-0.168185	0.906305	0.928478	0.976119	-0.115479	0.9227	0.939709	0.9819	-0.0942151
SNIP1	1	37534449	0.617727	0.806901	0.765555	-0.0122293	0.698748	0.820502	0.85161	0.0103184	0.648705	0.770283	0.842164	0.0157617
DNALI1	1	37556919	0.958686	0.97867	0.97958	-0.134509	0.960119	0.981928	0.97779	-0.162226	0.972818	0.986482	0.986149	-0.175189
GNL2	1	37566816	0.690263	0.706684	0.976763	-0.153293	0.526043	0.694072	0.757908	-0.297278	0.729887	0.810378	0.900674	-0.189245
RSPO1	1	37611350	0.868349	0.978899	0.887067	0.632586	0.904739	0.976987	0.926049	0.609038	0.892472	0.978813	0.91179	0.541559
C1orf109	1	37681570	0.615718	0.810928	0.759276	-0.302875	0.557457	0.640492	0.870357	-0.299042	0.491471	0.644064	0.763078	-0.327877
CDCA8	1	37692418	0.91454	0.959473	0.953169	-0.486273	0.90387	0.970922	0.93094	-0.533548	0.896097	0.957408	0.935961	-0.475466
EPHA10	1	37713880	0.878409	0.888616	0.988513	-0.257879	0.881821	0.885818	0.995489	-0.192738	0.848738	0.912861	0.929757	-0.360516
MANEAL	1	37793802	0.842682	0.96995	0.868788	-0.785496	0.847201	0.951109	0.890751	-0.681199	0.819186	0.941546	0.870044	-0.699949
YRDC	1	37802944	0.32021	0.581851	0.550331	-0.555965	0.295182	0.439262	0.671995	-0.459456	0.352191	0.60821	0.579061	-0.492165
C1orf122	1	37806979	0.332275	0.76941	0.431857	-0.991779	0.360277	0.757541	0.475587	-0.790738	0.320898	0.783387	0.40963	-0.91578
MTF1	1	37809567	0.519454	0.716213	0.725279	0.0915445	0.486796	0.695499	0.699924	-0.0350597	0.556602	0.676633	0.822606	-0.0919493
INPP5B	1	37860697	0.530251	0.922639	0.574711	0.40652	0.686439	0.935902	0.733451	0.311585	0.738006	0.935525	0.788868	0.254831
SF3A3	1	37956975	0.617233	0.638648	0.966468	-0.203719	0.684595	0.821162	0.833691	-0.251546	0.517131	0.716014	0.722236	-0.22835
FHL3	1	37996770	0.51816	0.778436	0.665643	0.225363	0.440611	0.693312	0.635516	0.333118	0.481489	0.69746	0.690346	0.283604
UTP11	1	38009258	0.404728	0.523405	0.773259	-0.083914	0.258158	0.263175	0.980937	-0.124406	0.589634	0.629387	0.936839	-0.0859832
POU3F1	1	38044611	0.714837	0.751323	0.951438	-0.0544462	0.75044	0.752821	0.996837	-0.00428477	0.802477	0.85181	0.942085	-0.383765
RRAGC	1	38838198	0.33723	0.734565	0.459088	0.18516	0.389237	0.876629	0.444015	0.253061	0.300477	0.838598	0.358309	0.276031
MYCBP	1	38862964	0.725735	0.752824	0.964017	-0.0854864	0.790895	0.822475	0.961604	-0.0510812	0.711781	0.773369	0.920364	0.0365498
ENSG00000274944	1	38864501	0.809171	0.893614	0.905504	0.452673	0.812474	0.872208	0.931514	0.329762	0.858166	0.914666	0.938228	0.330019
GJA9	1	38874451	0.067328	0.203827	0.330319	0.949587	-0.041019	-0.0887855	0.462001	0.605134	0.0759511	0.192407	0.394743	0.768193
RHBDL2	1	38885807	0.599919	0.673022	0.891382	0.160921	0.606447	0.658889	0.920409	0.0876743	0.544358	0.550283	0.989234	-0.0943987
AKIRIN1	1	38991223	0.729585	0.853283	0.855033	-0.0329941	0.529094	0.629531	0.840458	0.0277766	0.704118	0.767655	0.917231	0.00493296
NDUFS5	1	39026318	0.222661	0.791319	0.281379	-0.753943	0.111818	0.450032	0.248468	-0.683895	0.244046	0.89228	0.273509	-0.658387
MACF1	1	39081316	0.361082	0.922703	0.39133	0.733816	0.458484	0.95576	0.479706	0.643796	0.431449	0.948174	0.455032	0.704043
BMP8A	1	39491646	0.72733	0.772677	0.941313	0.268124	0.72398	0.805985	0.898254	0.412173	0.724389	0.779821	0.928917	0.367214
PABPC4	1	39560816	0.673609	0.761329	0.88478	-0.0948702	0.758219	0.798937	0.949035	-0.0789311	0.804999	0.846455	0.951024	-0.11862
HEYL	1	39624153	0.406476	0.857545	0.474	0.740626	0.422985	0.868597	0.486974	0.735407	0.390799	0.802247	0.48713	0.706084
NT5C1A	1	39659121	0.0540628	0.0911997	0.592796	-0.0532692	-0.0241953	-0.0309935	0.780657	0.0196522	0.0337936	0.0622323	0.543024	0.244877
HPCAL4	1	39678648	0.461149	0.641891	0.718422	0.620452	0.322433	0.493672	0.653132	0.781226	0.537683	0.720121	0.746656	0.641823
PPIE	1	39692182	0.821687	0.847179	0.96991	-0.0215702	0.830939	0.837691	0.99194	-0.068015	0.80992	0.822483	0.984725	-0.00504238
BMP8B	1	39757182	0.817623	0.889844	0.918838	0.375565	0.838958	0.907087	0.924893	0.353559	0.847039	0.899728	0.941438	0.357257
OXCT2	1	39769523	0.251564	0.478777	0.525429	0.740787	0.463296	0.569383	0.813682	0.4334	0.385878	0.458724	0.841198	0.344436
TRIT1	1	39841022	0.839795	0.924571	0.908307	-0.0373792	0.847338	0.863946	0.980777	-0.103221	0.870546	0.876383	0.99334	-0.0572083
MYCL	1	39895426	0.891405	0.92758	0.961001	-0.417452	0.873477	0.913487	0.9562	-0.226663	0.868622	0.897437	0.967893	-0.334489
MFSD2A	1	39955112	0.893799	0.911484	0.980597	-0.202255	0.868719	0.893092	0.972709	-0.258652	0.896803	0.91448	0.98067	-0.283696
CAP1	1	40040233	0.599596	0.722254	0.830173	-0.334505	0.669588	0.852496	0.785444	-0.312625	0.631656	0.750787	0.841325	-0.231602
PPT1	1	40071461	0.924686	0.955691	0.967557	-0.23432	0.917081	0.950276	0.965068	-0.205109	0.917642	0.946775	0.969229	-0.117507
RLF	1	40161373	0.209699	0.734719	0.285414	0.641179	0.304232	0.843738	0.360576	0.553703	0.210694	0.770874	0.273319	0.708085
TMCO2	1	40245947	0.140799	0.470071	0.299526	0.0177624	0.207571	0.623291	0.333024	0.00606509	0.0687918	0.278346	0.247145	0.0101037
ZMPSTE24	1	40258107	0.742948	0.817567	0.908731	-0.0271027	0.791195	0.898309	0.88076	0.051717	0.742114	0.892065	0.831906	0.105288
COL9A2	1	40300487	0.920463	0.947569	0.971394	-0.543741	0.928936	0.961085	0.96655	-0.551256	0.898803	0.950372	0.945737	-0.621808
SMAP2	1	40344850	0.872429	0.91108	0.957577	-0.281712	0.848284	0.885339	0.958147	-0.212547	0.812674	0.870502	0.933569	-0.252995
ZFP69B	1	40450102	0.399262	0.770113	0.518446	0.369418	0.422166	0.740498	0.570111	0.26932	0.496654	0.787978	0.630289	0.267331
ZFP69	1	40477215	0.195093	0.348076	0.560488	0.239126	0.366045	0.656613	0.557475	0.227372	0.288269	0.46527	0.619573	0.244243
EXO5	1	40508741	0.759777	0.794253	0.956594	-0.0542633	0.901118	0.907863	0.99257	-0.146193	0.79688	0.827028	0.963546	-0.173311
ZNF684	1	40531561	0.41079	0.68089	0.603313	0.226003	0.551607	0.750875	0.734619	0.123512	0.422507	0.704498	0.599727	0.28648
RIMS3	1	40620679	0.768511	0.942615	0.815297	-0.0749197	0.713575	0.927701	0.769186	0.0553562	0.747709	0.922225	0.810766	-0.00250308
NFYC	1	40691648	0.51768	0.690187	0.750058	-0.270668	0.691735	0.807372	0.856774	-0.289593	0.628408	0.778885	0.806804	-0.273136
KCNQ4	1	40783814	0.83147	0.921818	0.90199	0.125667	0.8646	0.926597	0.933092	0.135529	0.846801	0.88535	0.95646	-0.0221771
CITED4	1	40861051	0.710147	0.894516	0.79389	-0.964767	0.755512	0.880592	0.857959	-0.814368	0.712679	0.891792	0.799153	-0.882106
CTPS1	1	40979335	0.85425	0.913045	0.935606	0.090441	0.891783	0.92742	0.961574	0.0374715	0.875302	0.929809	0.941378	0.118447
SLFNL1	1	41015597	0.570915	0.937941	0.608689	1.3806	0.660999	0.944356	0.699947	1.23512	0.744199	0.966373	0.770096	1.12713
SCMH1	1	41027200	0.806927	0.841775	0.958602	-0.0939592	0.872068	0.877797	0.993473	-0.0778985	0.816947	0.850687	0.960338	-0.158774
FOXO6	1	41361922	0.817337	0.91038	0.897797	-0.586051	0.771606	0.905416	0.852211	-0.563766	0.756467	0.913403	0.828185	-0.67078
EDN2	1	41478775	0.899164	0.960924	0.935729	-0.659578	0.919898	0.972569	0.945843	-0.618211	0.858934	0.941771	0.912042	-0.742015
HIVEP3	1	41506365	0.402032	0.638139	0.630007	0.369447	0.519059	0.709749	0.731328	0.311571	0.726411	0.771033	0.942127	0.0867379
FOXJ3	1	42176539	0.450854	0.967677	0.465914	0.223521	0.501668	0.91756	0.546741	0.208159	0.472581	0.946787	0.499141	0.267751
RIMKLA	1	42380795	0.961341	0.969314	0.991775	-0.107404	0.954554	0.968575	0.985524	-0.0935865	0.954955	0.976302	0.978135	-0.0143198
ZMYND12	1	42430329	0.73153	0.873555	0.837418	-0.624595	0.747629	0.888243	0.841694	-0.619562	0.862175	0.926995	0.930075	-0.400039
PPCS	1	42456117	0.789577	0.844177	0.935322	-0.198995	0.947414	0.952748	0.994401	-0.16237	0.9265	0.95414	0.971032	-0.139065
CCDC30	1	42463330	0.200039	0.834044	0.239842	1.0585	0.323947	0.868668	0.372923	0.784686	0.293287	0.85597	0.342637	0.807568
PPIH	1	42658425	0.514634	0.70679	0.728128	-0.42952	0.586335	0.829146	0.707155	-0.436449	0.535589	0.852019	0.628611	-0.429399
YBX1	1	42682427	0.156739	0.488472	0.320877	-0.608531	0.28727	0.662665	0.433507	-0.492852	0.206757	0.70872	0.291733	-0.53923
CLDN19	1	42733093	0.801494	0.840947	0.953086	-0.59244	0.764272	0.817522	0.934864	-0.584881	0.65231	0.686703	0.949916	-0.568891
P3H1	1	42746335	0.673475	0.764154	0.881334	0.0710495	0.790313	0.819893	0.963922	0.00226498	0.744502	0.793078	0.93875	0.0749175
C1orf50	1	42767269	0.17311	0.36192	0.478311	-0.397106	0.272886	0.448198	0.608853	-0.441172	0.336388	0.600424	0.56025	-0.348614
ENSG00000283580	1	42767292	0.480209	0.481359	0.997612	-0.150089	0.497579	0.504432	0.986414	-0.213352	0.248197	0.332162	0.747217	-0.426154
TMEM269	1	42785007	0.43002	0.805384	0.533932	0.954316	0.385374	0.781537	0.493097	1.0149	0.487297	0.803329	0.606598	0.916054
SVBP	1	42807052	0.484362	0.689471	0.702513	-0.471441	0.53326	0.65188	0.818034	-0.349801	0.578383	0.708218	0.816673	-0.300183
ERMAP	1	42817088	0.722972	0.881461	0.820197	0.0778851	0.782551	0.899982	0.869518	0.0802777	0.817094	0.905676	0.902192	0.048927
ZNF691	1	42846573	0.306073	0.59168	0.517294	-0.384401	0.530803	0.788238	0.673405	-0.409333	0.339121	0.793757	0.427235	-0.510681
SLC2A1	1	42925375	0.511107	0.799857	0.638999	-0.713211	0.565998	0.810244	0.698553	-0.630474	0.543034	0.784542	0.692166	-0.612315
FAM183A	1	43145153	0.778827	0.797855	0.976151	-0.426017	0.813317	0.892998	0.910771	-0.798739	0.751599	0.808878	0.929188	-0.63348
EBNA1BP2	1	43164175	0.175966	0.630901	0.278912	-0.85115	0.207934	0.745964	0.278745	-0.839743	0.199777	0.812192	0.245973	-0.839012
CFAP57	1	43172149	0.973852	0.977821	0.995941	-0.121408	0.96119	0.980102	0.980704	-0.310193	0.941721	0.959324	0.98165	-0.191962
TMEM125	1	43269994	0.599205	0.902587	0.663875	-0.897116	0.694683	0.934704	0.743212	-0.787569	0.600012	0.95701	0.626965	-0.884117
C1orf210	1	43281883	0.445838	0.771033	0.578234	-0.694661	0.532579	0.842869	0.631865	-0.697721	0.469084	0.861395	0.544563	-0.755384
TIE1	1	43300993	0.721053	0.860818	0.837638	-0.1489	0.643842	0.788147	0.816907	-0.125843	0.64871	0.801086	0.809789	-0.188712
MPL	1	43337849	0.37546	0.450942	0.832611	-0.597077	0.349908	0.397759	0.879697	-0.579363	0.357007	0.394721	0.904455	-0.573706
CDC20	1	43358955	0.761601	0.958681	0.794426	-0.967422	0.69224	0.89834	0.770578	-0.98371	0.735186	0.97361	0.755113	-0.983479
ELOVL1	1	43363397	0.371938	0.698079	0.532803	-0.522366	0.426393	0.741712	0.574877	-0.48376	0.355641	0.736492	0.482884	-0.506549
MED8	1	43383917	0.241125	0.335407	0.718904	-0.288334	0.38451	0.637792	0.602877	-0.291096	0.214137	0.419865	0.510013	-0.296285
SZT2	1	43389882	0.303575	0.818124	0.371062	0.619388	0.368542	0.816199	0.451534	0.567408	0.559589	0.88339	0.633456	0.383698
HYI	1	43451003	0.812771	0.907725	0.895393	-0.362924	0.722438	0.916278	0.788449	-0.493971	0.590964	0.903652	0.653973	-0.593778
PTPRF	1	43525187	0.453323	0.799115	0.567281	-0.619356	0.575265	0.861965	0.667388	-0.559574	0.446026	0.846643	0.526817	-0.627422
KDM4A	1	43650158	0.775287	0.84456	0.917977	-0.129286	0.877745	0.902653	0.972405	-0.171608	0.805874	0.887639	0.907885	-0.172967
ST3GAL3	1	43705824	0.864944	0.868433	0.995982	-0.176308	0.929512	0.938641	0.990275	-0.146159	0.837485	0.912847	0.917443	-0.246703
ARTN	1	43933320	0.845492	0.874134	0.967234	-0.389737	0.803875	0.848578	0.94732	-0.446358	0.803889	0.885793	0.907536	-0.560432
IPO13	1	43946939	0.492094	0.705902	0.697114	-0.455966	0.405872	0.610809	0.664484	-0.397992	0.379185	0.642893	0.589811	-0.435862
DPH2	1	43970000	0.318322	0.595832	0.534248	-0.531927	0.445917	0.652833	0.683049	-0.398443	0.286569	0.557868	0.513685	-0.5378
ATP6V0B	1	43974487	0.40349	0.844468	0.477803	-0.805864	0.404654	0.749341	0.540013	-0.678729	0.360356	0.743727	0.484527	-0.710302
B4GALT2	1	43978943	0.465925	0.774348	0.6017	-0.543361	0.465761	0.616787	0.75514	-0.405957	0.43708	0.741281	0.589629	-0.495807
CCDC24	1	43991359	0.834513	0.885416	0.94251	-0.339692	0.798887	0.8861	0.901577	-0.386944	0.710243	0.887867	0.799943	-0.473119
SLC6A9	1	43991500	0.912496	0.952686	0.957814	-0.135213	0.932528	0.960762	0.970613	-0.155095	0.895961	0.936793	0.956412	-0.174517
KLF17	1	44118850	0.466173	0.605331	0.770113	-0.0503569	0.259671	0.335097	0.774914	0.302017	0.304149	0.363878	0.835854	-0.0486005
DMAP1	1	44213455	0.541497	0.861278	0.628713	0.216947	0.779684	0.898	0.868245	0.0901229	0.796095	0.84651	0.940444	0.0446825
ERI3	1	44221070	0.165067	0.4385	0.376434	-0.575799	0.0898316	0.232449	0.386457	-0.506904	0.166487	0.430451	0.386773	-0.526972
RNF220	1	44405194	0.519845	0.669775	0.776148	-0.293593	0.699603	0.787935	0.887894	-0.250896	0.52107	0.822567	0.633468	-0.321535
TMEM53	1	44635238	0.841893	0.966268	0.871283	-0.408156	0.861762	0.969357	0.889003	-0.394117	0.783393	0.95539	0.819972	-0.430056
C1orf228	1	44674692	0.851315	0.852303	0.998841	-0.159194	0.849563	0.881517	0.963751	-0.34049	0.72743	0.808127	0.900143	-0.451197
KIF2C	1	44739818	0.92908	0.982068	0.946044	-0.538155	0.886504	0.972895	0.911202	-0.586088	0.897046	0.97735	0.917835	-0.571033
RPS8	1	44775251	0.218551	0.76058	0.287348	-0.922846	0.241511	0.616785	0.391564	-0.757522	0.233025	0.765101	0.304567	-0.82972
BEST4	1	44783585	0.603122	0.796163	0.757536	0.35602	0.338784	0.456795	0.741655	0.463502	0.318961	0.415251	0.768118	0.380958
PLK3	1	44800225	0.655243	0.861786	0.760331	0.3393	0.671525	0.839878	0.799551	0.334053	0.723622	0.854674	0.846664	0.22746
TCTEX1D4	1	44805913	0.903503	0.943525	0.957582	0.293994	0.925412	0.94735	0.976842	0.252617	0.920968	0.935588	0.984374	0.119992
BTBD19	1	44808482	0.256363	0.912494	0.280948	1.72667	0.273626	0.941508	0.290625	1.59867	0.372014	0.924483	0.402403	1.3453
PTCH2	1	44819844	0.530549	0.92642	0.572687	0.739104	0.533741	0.88049	0.606186	0.785804	0.687677	0.883294	0.778537	0.536966
EIF2B3	1	44850522	0.546976	0.643591	0.849881	-0.24821	0.421237	0.639196	0.65901	-0.326735	0.61638	0.81516	0.756145	-0.249853
HECTD3	1	45002540	0.543133	0.867521	0.626075	-0.338755	0.710463	0.894197	0.794527	-0.319867	0.576971	0.898434	0.642197	-0.406426
UROD	1	45012147	0.138998	0.541002	0.256927	-0.707784	0.199426	0.78349	0.254535	-0.70623	0.15035	0.717854	0.209444	-0.699309
ZSWIM5	1	45016399	0.916907	0.945631	0.969625	-0.0715014	0.932703	0.93911	0.993178	-0.0574784	0.931931	0.938248	0.993267	-0.108577
HPDL	1	45326905	0.805547	0.81217	0.991845	-0.250935	0.719518	0.752376	0.956328	-0.390636	0.86332	0.888811	0.97132	-0.376188
MUTYH	1	45329163	0.677905	0.717441	0.944892	-0.245466	0.501038	0.67623	0.740929	-0.371396	0.480218	0.76343	0.629027	-0.467239
TOE1	1	45339670	0.152271	0.381332	0.399313	-0.485032	0.203557	0.518327	0.392719	-0.487429	0.138112	0.505135	0.273416	-0.551479
TESK2	1	45343883	0.905883	0.932912	0.971027	-0.26546	0.900203	0.922526	0.975803	-0.260714	0.868184	0.921618	0.942021	-0.314999
CCDC163	1	45493866	0.93053	0.95867	0.970647	-0.029805	0.815943	0.827117	0.98649	-0.08833	0.873056	0.876174	0.996442	-0.0971008
MMACHC	1	45500053	0.701739	0.847315	0.828191	-0.364184	0.730862	0.906042	0.806654	-0.339634	0.69477	0.88108	0.788544	-0.32087
PRDX1	1	45511036	0.487681	0.92053	0.529783	-0.793411	0.50057	0.948368	0.527823	-0.753092	0.486471	0.919545	0.529034	-0.717042
AKR1A1	1	45550543	0.312716	0.720261	0.434171	-0.686699	0.307655	0.771052	0.399006	-0.650118	0.277429	0.747327	0.371228	-0.689896
NASP	1	45583846	0.365349	0.897099	0.407255	0.451636	0.518878	0.801922	0.647043	0.273069	0.518029	0.860425	0.602062	0.336145
CCDC17	1	45620044	0.462174	0.891565	0.518385	0.912912	0.56004	0.895136	0.625648	0.745434	0.626727	0.90568	0.691996	0.629197
GPBP1L1	1	45627304	0.763621	0.892647	0.855456	-0.0110681	0.693631	0.766872	0.904494	-0.0221713	0.740098	0.861525	0.859056	0.0179634
TMEM69	1	45687214	0.705357	0.746529	0.944849	-0.120838	0.707276	0.79263	0.892316	-0.0416663	0.710909	0.789772	0.900144	-0.045559
IPP	1	45694324	0.318672	0.724497	0.439853	0.231598	0.448283	0.801737	0.559139	0.154194	0.307887	0.720219	0.427491	0.201794
MAST2	1	45786987	0.5468	0.737267	0.741658	0.203325	0.522512	0.696985	0.749675	0.222411	0.628324	0.711094	0.883602	0.13515
PIK3R3	1	46040140	0.843832	0.865745	0.974689	-0.0968141	0.868453	0.893015	0.972494	-0.0927864	0.835659	0.862048	0.969389	-0.0216249
TSPAN1	1	46175073	0.89076	0.992395	0.897586	-0.964443	0.908716	0.992653	0.915442	-0.852398	0.91129	0.993063	0.917656	-0.804806
POMGNT1	1	46188682	0.441254	0.841008	0.524672	-0.663314	0.463201	0.803153	0.576729	-0.613522	0.430766	0.846015	0.50917	-0.67654
LURAP1	1	46203334	0.397096	0.829259	0.478856	0.68494	0.4607	0.758768	0.607168	0.526526	0.515642	0.717904	0.71826	0.453634
RAD54L	1	46247688	0.836561	0.84841	0.986034	0.0389282	0.854596	0.857417	0.99671	-0.129766	0.887404	0.892781	0.993977	-0.156654
LRRC41	1	46261196	0.373462	0.511142	0.730642	-0.121842	0.307141	0.389314	0.78893	-0.10417	0.378417	0.499088	0.758218	-0.133418
UQCRH	1	46303631	0.351454	0.815359	0.431042	-0.580342	0.344422	0.801966	0.429472	-0.478537	0.304868	0.809388	0.376665	-0.54979
NSUN4	1	46340177	0.3156	0.646901	0.487864	0.145807	0.369327	0.592307	0.62354	0.127841	0.450077	0.662191	0.679678	0.104133
FAAH	1	46394265	0.497967	0.832328	0.598282	-0.688225	0.527171	0.827584	0.637001	-0.687761	0.388154	0.789898	0.491398	-0.792013
DMBX1	1	46506996	0.744289	0.827191	0.899778	-0.0205459	0.529215	0.651689	0.812067	0.355392	0.547069	0.619775	0.882689	0.160052
KNCN	1	46545644	0.326159	0.640439	0.509274	0.0278383	0.347022	0.6854	0.506305	0.0272245	0.326397	0.76515	0.42658	0.00909597
MKNK1	1	46557408	0.21085	0.715114	0.294848	0.64066	0.320162	0.80669	0.396884	0.554923	0.332922	0.793313	0.419661	0.561106
MOB3C	1	46607715	0.718035	0.898365	0.799269	0.165421	0.758442	0.921358	0.823178	0.159022	0.869541	0.915034	0.950283	0.0506579
ATPAF1	1	46632737	0.880229	0.911499	0.965693	-0.185311	0.90845	0.936592	0.969953	-0.197969	0.925741	0.946132	0.978448	-0.147364
TEX38	1	46668855	0.401853	0.734048	0.547449	0.9344	0.470845	0.673515	0.699086	0.781569	0.540062	0.714979	0.755354	0.594787
EFCAB14	1	46675159	0.807842	0.902735	0.894883	-0.0670754	0.715544	0.854802	0.837088	0.0367714	0.739847	0.878757	0.841925	0.054746
CYP4B1	1	46757838	0.961858	0.990187	0.97139	-0.692235	0.96126	0.986305	0.974607	-0.625834	0.961287	0.994074	0.967017	-0.667447
CYP4A11	1	46929177	0.580498	0.886643	0.654715	1.01559	0.717551	0.900795	0.796576	0.771901	0.675573	0.846399	0.798173	0.701794
CYP4X1	1	47023568	0.974163	0.989277	0.984722	-0.42833	0.973702	0.987737	0.98579	-0.392575	0.973944	0.987901	0.985872	-0.344773
CYP4Z1	1	47067488	0.991116	0.992401	0.998705	-0.35483	0.989653	0.994149	0.995478	-0.483502	0.989583	0.993494	0.996064	-0.355438
CYP4A22	1	47137435	0.793319	0.917573	0.864584	1.09969	0.756299	0.915881	0.825761	1.09314	0.795264	0.939275	0.846678	1.1055
PDZK1IP1	1	47183593	0.755881	0.960912	0.786628	-1.13907	0.779338	0.949549	0.820746	-0.982926	0.776247	0.955478	0.812417	-0.995499
TAL1	1	47216290	0.58472	0.899873	0.649781	0.600819	0.622263	0.896234	0.694308	0.543785	0.621403	0.812583	0.764726	0.531812
STIL	1	47250139	0.702265	0.915484	0.767097	0.296296	0.743901	0.889986	0.835856	0.152871	0.735929	0.916282	0.803169	0.2948
CMPK1	1	47333797	0.765828	0.798762	0.958769	-0.088402	0.733874	0.887982	0.826452	0.0725426	0.753461	0.934403	0.806355	0.0738027
FOXE3	1	47416072	0.714175	0.901582	0.792136	0.503714	0.756025	0.927159	0.815421	0.194486	0.864687	0.946107	0.913942	0.312254
FOXD2	1	47436017	0.933351	0.965604	0.966598	-0.217545	0.949588	0.96337	0.985695	-0.182108	0.89499	0.92471	0.96786	-0.253661
TRABD2B	1	47760528	0.677703	0.987805	0.68607	0.464307	0.794639	0.985346	0.806456	0.412567	0.795239	0.982478	0.809421	0.306024
SLC5A9	1	48222685	0.833688	0.934272	0.892339	0.936053	0.870159	0.939112	0.926576	0.937643	0.856224	0.946114	0.904991	0.996311
SPATA6	1	48295372	0.428336	0.87699	0.488416	0.501001	0.461834	0.90397	0.510895	0.480583	0.423638	0.887036	0.477588	0.568148
AGBL4	1	48532855	0.699145	0.949058	0.736673	0.771614	0.715526	0.953709	0.750256	0.660081	0.713239	0.954622	0.747143	0.664023
BEND5	1	48727523	0.888459	0.945458	0.939713	-0.325397	0.890313	0.959143	0.928238	-0.3699	0.888596	0.969189	0.916844	-0.282318
ELAVL4	1	50048014	0.450545	0.68843	0.654452	0.433814	0.160827	0.221734	0.725313	0.544799	0.267211	0.582246	0.458931	0.835315
DMRTA2	1	50417550	0.105576	0.22502	0.469185	-0.021136	-0.0155226	-0.0230971	0.672056	2.91807e-05	0.431651	0.593482	0.727319	-0.0335515
FAF1	1	50437028	0.69326	0.741484	0.934963	-0.110903	0.786459	0.821413	0.957447	-0.189403	0.866951	0.887065	0.977325	-0.0761035
CDKN2C	1	50960745	0.56864	0.873439	0.651036	-0.80221	0.571303	0.854007	0.668968	-0.74667	0.569772	0.904162	0.630165	-0.750969
C1orf185	1	51102234	0.0951724	0.302548	0.314569	0	0.185289	0.517447	0.358084	0	0.234668	0.686388	0.341888	0
RNF11	1	51236271	0.934216	0.971017	0.962101	-0.203954	0.559305	0.619408	0.902966	0.00188157	0.767499	0.868351	0.883858	-0.00310296
TTC39A	1	51287258	0.895306	0.943101	0.949321	-0.39627	0.910183	0.95362	0.95445	-0.420248	0.887243	0.95266	0.931333	-0.438174
EPS15	1	51354263	0.401576	0.854009	0.470225	0.324661	0.438359	0.877855	0.499353	0.317085	0.429789	0.896397	0.479463	0.3788
OSBPL9	1	51577179	0.505726	0.946348	0.534398	0.50556	0.60832	0.929144	0.65471	0.403523	0.557419	0.956858	0.582551	0.511143
NRDC	1	51789191	0.371004	0.756048	0.490715	0.0365948	0.462252	0.535766	0.862787	-0.0750858	0.492389	0.881016	0.558887	0.0184865
RAB3B	1	51907956	0.926541	0.930583	0.995657	-0.0342873	0.912243	0.919799	0.991786	0.0424965	0.932333	0.933773	0.998458	-0.00603185
TXNDC12	1	52020131	0.299659	0.510494	0.586997	-0.441126	0.416024	0.738008	0.563713	-0.398633	0.473123	0.746873	0.633472	-0.342855
KTI12	1	52032103	0.24113	0.340094	0.70901	-0.36591	0.360989	0.515614	0.700116	-0.300496	-0.0449951	-0.098481	0.456891	-0.357351
BTF3L4	1	52056125	0.302311	0.74854	0.403867	0.198443	0.347442	0.892182	0.389429	0.32307	0.320347	0.861521	0.371839	0.341681
ZFYVE9	1	52142094	0.739668	0.958754	0.771489	0.190254	0.818864	0.956371	0.85622	0.139186	0.727818	0.940274	0.774049	0.249151
CC2D1B	1	52345723	0.746938	0.775905	0.962667	-0.126675	0.769704	0.794459	0.968841	-0.172843	0.768639	0.840659	0.914329	-0.245
ORC1	1	52372829	0.917244	0.939035	0.976795	-0.3102	0.819496	0.885926	0.925017	-0.512968	0.888161	0.927124	0.957974	-0.376185
PRPF38A	1	52404564	0.772576	0.922512	0.83747	0.0338069	0.815848	0.861643	0.946851	-0.0177961	0.91923	0.956785	0.960749	0.00643029
ZCCHC11	1	52408282	0.444571	0.957591	0.46426	1.19445	0.505634	0.963719	0.524669	1.06132	0.477246	0.967234	0.493413	1.16195
GPX7	1	52602372	0.759711	0.886944	0.856549	0.157083	0.777888	0.906465	0.858156	0.205362	0.790497	0.869265	0.909385	0.226431
SHISAL2A	1	52633344	0.544839	0.844802	0.644931	0.787858	0.613535	0.881063	0.696357	0.693244	0.655139	0.892268	0.73424	0.564312
COA7	1	52684451	0.835254	0.905521	0.922401	-0.281231	0.831189	0.936661	0.887396	-0.283347	0.656483	0.901991	0.727816	-0.351109
ZYG11B	1	52726467	0.164139	0.75408	0.217668	0.22919	0.0392444	0.19517	0.201078	0.313697	0.127487	0.61628	0.206865	0.335914
ZYG11A	1	52842511	0.938025	0.964764	0.972284	0.327605	0.942738	0.963102	0.978855	0.147292	0.960701	0.981585	0.978725	0.186804
ECHDC2	1	52895910	0.703053	0.986442	0.712716	0.83276	0.75984	0.968331	0.78469	0.672079	0.826632	0.979553	0.843887	0.584826
SCP2	1	52927229	0.917326	0.949737	0.965874	-0.0957541	0.90214	0.941877	0.95781	-0.106398	0.906157	0.952336	0.951509	-0.00569995
PODN	1	53062052	0.774435	0.957782	0.80857	0.578728	0.801282	0.949631	0.843783	0.571651	0.787418	0.942339	0.8356	0.603028
SLC1A7	1	53087179	0.763381	0.903824	0.844613	1.06605	0.836378	0.929182	0.900124	0.886368	0.816555	0.933428	0.874792	0.868188
CPT2	1	53196429	0.649511	0.912816	0.711546	-0.291202	0.522169	0.808097	0.646172	-0.305847	0.556363	0.817183	0.68083	-0.291642
C1orf123	1	53214099	0.751243	0.822442	0.913429	-0.0775214	0.870254	0.878698	0.99039	-0.109659	0.820656	0.882729	0.929681	-0.0544465
MAGOH	1	53226892	0.0952515	0.315035	0.302353	-0.505226	0.238552	0.547646	0.435596	-0.427523	0.200271	0.647413	0.30934	-0.438662
LRP8	1	53242364	0.897307	0.9436	0.95094	0.0552073	0.876607	0.935629	0.936917	0.0860488	0.905343	0.95829	0.944748	0.114007
GLIS1	1	53506237	0.730148	0.931229	0.784069	0.597044	0.796541	0.941437	0.84609	0.625732	0.769578	0.924951	0.83202	0.454251
NDC1	1	53765460	0.725609	0.890146	0.815157	0.141812	0.770474	0.927483	0.830715	0.163356	0.753014	0.952696	0.790402	0.233404
YIPF1	1	53851719	0.6893	0.846994	0.813819	-0.347491	0.79055	0.913417	0.865487	-0.297801	0.771195	0.862953	0.89367	-0.240343
DIO1	1	53891239	0.95714	0.962384	0.994551	-0.383218	0.933662	0.950339	0.982451	-0.428095	0.936619	0.946737	0.989312	-0.387081
HSPB11	1	53916574	0.117407	0.389366	0.301534	0.425933	0.222292	0.457956	0.485401	0.307684	0.0964556	0.289088	0.333655	0.444739
LRRC42	1	53946077	0.43659	0.816706	0.534574	-0.57609	0.369121	0.766858	0.481342	-0.574526	0.464655	0.846608	0.548844	-0.53297
LDLRAD1	1	54007299	0.956222	0.980444	0.975295	-0.195115	0.885312	0.928348	0.953643	-0.424035	0.929677	0.953448	0.975069	-0.356363
TMEM59	1	54026681	0.758136	0.939646	0.806831	-0.437757	0.755467	0.945057	0.799387	-0.401919	0.794293	0.933514	0.850864	-0.325256
TCEANC2	1	54053587	0.181946	0.610359	0.298096	0.240793	0.330941	0.846794	0.390817	0.219642	0.269675	0.668867	0.403181	0.272656
ENSG00000256407	1	54132686	0.252101	0.441169	0.571438	0.61657	0.512297	0.580416	0.882638	0.321658	0.270934	0.426559	0.635163	0.373178
CDCP2	1	54132968	-0.184631	-0.431125	0.428255	0.721843	0.352486	0.683455	0.515742	0.633214	0.102237	0.284992	0.358738	0.541242
CYB5RL	1	54169651	0.361566	0.706823	0.511536	0.264176	0.481378	0.715092	0.673169	0.169098	0.687623	0.828272	0.830191	0.0948786
MRPL37	1	54184041	0.0862676	0.290029	0.297445	-0.710521	0.142681	0.388877	0.366904	-0.625608	0.131958	0.45385	0.290752	-0.687239
SSBP3	1	54225432	0.682836	0.755179	0.904204	-0.287001	0.790458	0.817089	0.967408	-0.201094	0.719502	0.786449	0.914875	-0.239735
ACOT11	1	54542257	0.321326	0.908885	0.353539	0.920769	0.346752	0.856854	0.40468	0.832501	0.470275	0.90305	0.520763	0.761934
FAM151A	1	54609182	-0.0704655	-0.0916571	0.768795	-0.183567	-0.0777654	-0.0901961	0.862181	-0.104193	-0.0983636	-0.114962	0.855621	-0.163775
MROH7	1	54641754	0.241425	0.812532	0.297127	1.23202	0.271581	0.836897	0.32451	1.08538	0.406103	0.866976	0.468413	0.867629
MROH7.TTC4	1	54641786	-0.148746	-0.190903	0.77917	0.609358	0.310971	0.437988	0.71	0.829269	0.414111	0.639453	0.647602	0.792383
TTC4	1	54715822	0.746488	0.822131	0.907992	-0.215791	0.693504	0.822363	0.843306	-0.262519	0.634442	0.784856	0.808355	-0.246746
PARS2	1	54756898	0.17618	0.404399	0.435658	-0.660514	0.222426	0.447366	0.49719	-0.549648	0.235401	0.579959	0.405891	-0.544196
TTC22	1	54779712	0.887624	0.927876	0.956619	-0.37543	0.901838	0.941481	0.957894	-0.451289	0.889375	0.9358	0.95039	-0.434438
LEXM	1	54806063	0.75951	0.809173	0.938624	0.0743218	0.848654	0.896576	0.94655	0.183103	0.838882	0.847675	0.989628	-0.0946965
DHCR24	1	54849633	0.770669	0.957838	0.804592	-0.796541	0.807109	0.95538	0.844804	-0.723041	0.769467	0.952359	0.807959	-0.745149
TMEM61	1	54980792	0.852901	0.956231	0.891939	-0.933443	0.817003	0.900202	0.907577	-0.852242	0.734495	0.82149	0.894101	-0.871224
BSND	1	54998193	0.477792	0.578107	0.826476	-0.199276	0.78291	0.885335	0.884309	-0.0994202	0.685918	0.803198	0.853984	-0.0682398
PCSK9	1	55039548	0.803876	0.84912	0.946716	0.273969	0.889983	0.962227	0.924921	0.260644	0.912624	0.941398	0.969434	0.324924
USP24	1	55066359	0.191878	0.706187	0.27171	0.460288	0.232156	0.750545	0.309316	0.452106	0.197773	0.752973	0.262656	0.513147
ENSG00000284686	1	56173433	0.175594	0.669248	0.262375	1.22811	0.14529	0.346474	0.419339	0.976954	0.0994071	0.225237	0.441344	0.954719
PLPP3	1	56494747	0.719185	0.906673	0.793213	0.175093	0.749307	0.879255	0.852207	0.158152	0.690858	0.864924	0.798749	0.257251
PRKAA2	1	56645322	0.897015	0.977691	0.917483	0.5526	0.887784	0.987349	0.899159	0.633061	0.860822	0.97575	0.882216	0.723039
FYB2	1	56718804	0.925401	0.981785	0.94257	0.470806	0.958024	0.986447	0.971187	0.279404	0.93678	0.980579	0.955334	0.461059
C8B	1	56929210	0.492818	0.764408	0.644705	-0.00257027	0.407006	0.67884	0.599562	-0.00707364	-0.00934554	-0.0202814	0.460793	-0.0139235
DAB1	1	56994778	0.930331	0.971679	0.957447	0.195659	0.938249	0.984731	0.952798	0.223119	0.914942	0.956697	0.956355	0.262204
OMA1	1	58415384	0.479765	0.786409	0.610071	0.269512	0.565005	0.835222	0.676473	0.159678	0.543051	0.845994	0.641909	0.276866
TACSTD2	1	58575423	0.829299	0.977713	0.848202	-0.841386	0.844475	0.973999	0.867018	-0.793365	0.833687	0.975208	0.854881	-0.761765
MYSM1	1	58654739	0.173967	0.819717	0.212228	1.11897	0.188404	0.852129	0.221098	1.04095	0.186549	0.85725	0.217613	1.1558
JUN	1	58780788	0.887987	0.953409	0.931381	-0.343241	0.892386	0.959926	0.92964	-0.338783	0.860252	0.946405	0.908969	-0.376088
FGGY	1	59296638	0.741417	0.901628	0.822309	-0.064011	0.836863	0.910296	0.919331	-0.0765563	0.77371	0.852407	0.907676	0.00577675
HOOK1	1	59814786	0.695236	0.841103	0.826577	0.191654	0.757413	0.945298	0.801242	0.237479	0.696197	0.920679	0.756178	0.338019
CYP2J2	1	59893308	0.970232	0.983626	0.986383	-0.422352	0.90981	0.949749	0.957947	-0.558099	0.952724	0.976025	0.976127	-0.421723
C1orf87	1	59987269	0.501465	0.645108	0.777335	-0.00553732	0.498801	0.648056	0.769687	-0.0181615	0.605371	0.804494	0.752487	-0.00596277
NFIA	1	60865259	0.907591	0.977403	0.928573	0.0909862	0.882672	0.970989	0.909044	0.162281	0.882571	0.966643	0.913027	0.195222
TM2D1	1	61681046	0.132026	0.683411	0.193187	0.63107	0.157767	0.710571	0.222029	0.589536	0.12146	0.563091	0.215702	0.640158
PATJ	1	61742406	0.602932	0.924482	0.652183	0.496499	0.70928	0.929201	0.763323	0.389082	0.671174	0.930066	0.721642	0.48295
L1TD1	1	62194831	0.607069	0.860001	0.705894	1.02902	0.62083	0.872291	0.711723	0.821159	0.591151	0.834208	0.708638	1.01281
KANK4	1	62236979	0.629297	0.727822	0.864629	0.386872	0.659394	0.730284	0.902927	0.328793	0.707232	0.781975	0.904417	0.33476
USP1	1	62436297	0.395169	0.688231	0.574181	0.170051	0.543319	0.814883	0.666744	0.168735	0.422491	0.754766	0.559764	0.273614
DOCK7	1	62454298	0.014833	0.114238	0.129843	0.751809	0.0531013	0.307266	0.172819	0.665225	0.050891	0.3566	0.142712	0.78043
ANGPTL3	1	62597487	0.370011	0.892997	0.414348	1.96954	0.398001	0.886041	0.44919	1.71986	0.383647	0.867638	0.442174	1.89919
ATG4C	1	62784135	0.34132	0.748576	0.455959	0.470574	0.352124	0.757187	0.465042	0.378119	0.383632	0.837887	0.457857	0.487231
FOXD3	1	63323041	0.900335	0.94084	0.956948	-0.557586	0.846842	0.906297	0.934397	-0.473159	0.884588	0.92284	0.95855	-0.553322
ALG6	1	63367590	0.220396	0.68267	0.322845	0.592496	0.288974	0.728457	0.396693	0.614408	0.188388	0.640541	0.294107	0.714341
ITGB3BP	1	63440770	0.119515	0.447802	0.266893	0.600568	0.228153	0.81776	0.278998	0.559511	0.121623	0.477082	0.254931	0.694973
EFCAB7	1	63523372	0.133527	0.477638	0.279557	0.615046	0.141068	0.402279	0.350671	0.492218	0.0775682	0.334097	0.232172	0.625754
PGM1	1	63593276	0.371109	0.704882	0.526484	-0.637127	0.381329	0.718097	0.531027	-0.619594	0.352589	0.69571	0.506805	-0.598719
ROR1	1	63774022	0.580246	0.913924	0.634895	0.737093	0.569069	0.924563	0.615501	0.728773	0.546112	0.926444	0.589471	0.857259
CACHD1	1	64470792	0.785385	0.973513	0.806753	0.452336	0.816305	0.958136	0.851972	0.421918	0.786497	0.967553	0.812872	0.53213
RAVER2	1	64745095	0.72885	0.92811	0.785306	0.216853	0.807239	0.939494	0.859227	0.169259	0.760006	0.934474	0.813298	0.260579
JAK1	1	64833229	0.724997	0.889531	0.815033	0.0454012	0.735528	0.904482	0.813204	0.053437	0.716935	0.883611	0.811369	0.109646
AK4	1	65147549	0.945467	0.977502	0.967228	-0.0364997	0.928794	0.981733	0.946076	0.060261	0.914448	0.966534	0.946111	0.117034
DNAJC6	1	65248219	0.929593	0.949058	0.97949	-0.0998959	0.941998	0.944122	0.99775	-0.174952	0.951245	0.955182	0.995878	-0.151858
LEPROT	1	65420587	0.631871	0.921997	0.685328	0.138531	0.581677	0.909727	0.639397	0.209864	0.586694	0.933626	0.628404	0.256766
LEPR	1	65420652	0.816022	0.944785	0.863712	0.659957	0.798441	0.9287	0.85974	0.706767	0.790685	0.936714	0.844106	0.794457
PDE4B	1	65792514	0.919638	0.962125	0.95584	0.0775564	0.909831	0.947948	0.95979	0.0459595	0.923201	0.968773	0.952959	0.132802
SGIP1	1	66533383	0.199829	0.746104	0.26783	1.70011	0.223654	0.770315	0.290341	1.56899	0.202965	0.773415	0.262427	1.714
TCTEX1D1	1	66752459	0.0388301	0.239854	0.16189	1.22068	-0.0580351	-0.241317	0.240493	0.973342	0.053858	0.340012	0.1584	1.11469
INSL5	1	66797741	0.367305	0.846402	0.433961	0.0251515	0.325853	0.694486	0.469201	0.0208432	0.0768344	0.204447	0.375816	0.0174927
WDR78	1	66812885	0.538355	0.686678	0.783999	0.21402	0.685734	0.803105	0.853853	0.106028	0.601267	0.755942	0.795388	0.233591
MIER1	1	66924895	0.1853	0.553427	0.334823	0.535071	0.154142	0.599785	0.256995	0.550167	0.173245	0.687575	0.251965	0.639909
SLC35D1	1	66999332	0.15818	0.676601	0.233786	0.496682	0.138024	0.686195	0.201144	0.515401	0.136486	0.639323	0.213485	0.582741
IL23R	1	67138907	0.2205	0.372325	0.592226	0.536503	0.229818	0.470313	0.488649	0.610805	0.258172	0.436418	0.591571	0.52704
IL12RB2	1	67307364	0.765291	0.866921	0.882769	0.399717	0.674153	0.886353	0.760592	0.399055	0.652728	0.771587	0.845955	0.391615
SERBP1	1	67407810	0.701917	0.851178	0.824642	-0.260157	0.660221	0.767088	0.860684	-0.202523	0.785339	0.878209	0.894251	-0.168502
GADD45A	1	67685061	0.845459	0.963049	0.877898	-0.381888	0.869695	0.959295	0.906598	-0.369981	0.794238	0.933487	0.85083	-0.371464
GNG12	1	67701466	0.945278	0.99072	0.954133	0.0233465	0.829144	0.978274	0.847558	0.202643	0.836617	0.988912	0.845997	0.233742
DIRAS3	1	68045896	0.85863	0.913659	0.939771	-0.308522	0.825479	0.882516	0.93537	-0.137792	0.794274	0.871107	0.911799	-0.0722375
WLS	1	68098473	0.922429	0.956073	0.96481	-0.146179	0.922143	0.941494	0.979446	-0.146662	0.9145	0.948643	0.964009	-0.0969154
RPE65	1	68428822	0.223951	0.470683	0.475801	-0.002879	0.006132	0.0148823	0.412033	-0.0135346	0.105414	0.241008	0.437386	0.0320277
DEPDC1	1	68474152	0.935391	0.958648	0.97574	0.0726388	0.939833	0.974456	0.964469	0.181194	0.910269	0.967874	0.940483	0.263013
LRRC7	1	69568398	0.312329	0.768159	0.406594	1.38735	0.536636	0.831396	0.645464	1.04756	0.497522	0.826533	0.601939	1.18465
LRRC40	1	70144805	0.0587326	0.214548	0.27375	0.373846	0.0517502	0.17958	0.288173	0.3501	0.0949167	0.426467	0.222565	0.494752
SRSF11	1	70205682	0.174711	0.723509	0.241477	0.702967	0.216352	0.688202	0.314372	0.585473	0.196884	0.788915	0.249563	0.700951
ANKRD13C	1	70260588	0.287043	0.800047	0.358782	0.179321	0.22596	0.69707	0.324156	0.173969	0.332227	0.880457	0.377335	0.217448
HHLA3	1	70354805	0.780532	0.875801	0.891221	-0.44296	0.72134	0.820632	0.879006	-0.413084	0.671371	0.833102	0.805868	-0.46169
CTH	1	70411218	0.831988	0.88774	0.937198	-0.00946355	0.829623	0.8452	0.98157	-0.0822904	0.822232	0.858647	0.957591	-0.0535769
PTGER3	1	70852353	0.962998	0.97183	0.990912	0.0251967	0.943713	0.977662	0.965275	0.173222	0.946798	0.974655	0.971418	0.199659
ZRANB2	1	71063291	0.0976527	0.532812	0.183278	0.769199	0.144823	0.657254	0.220346	0.677129	0.103992	0.606486	0.171466	0.79802
NEGR1	1	71395940	0.704982	0.921595	0.764959	0.782129	0.687311	0.943351	0.728584	0.894005	0.676598	0.941157	0.718901	0.979211
LRRIQ3	1	74026015	0.797961	0.8679	0.919416	0.165806	0.717469	0.846963	0.847107	0.27311	0.765028	0.866656	0.882736	0.221449
FPGT	1	74198212	0.282506	0.64698	0.436652	0.345949	0.382152	0.797302	0.479306	0.381977	0.331802	0.792063	0.418908	0.497371
FPGT.TNNI3K	1	74198235	0.380385	0.822748	0.462335	0.722616	0.488707	0.826855	0.591044	0.576097	0.356465	0.789764	0.451356	0.780325
TNNI3K	1	74235401	0.503871	0.654659	0.769669	0.110339	0.576215	0.608446	0.947027	0.0102942	0.648403	0.748243	0.866568	0.331006
LRRC53	1	74469878	0.845928	0.852696	0.992063	-0.0940145	0.868208	0.871203	0.996562	-0.157386	0.828869	0.837226	0.990019	0.000546359
ERICH3	1	74568111	0.959529	0.96078	0.998697	-0.337515	0.921486	0.936859	0.983591	-0.588594	0.943021	0.952891	0.989641	-0.481293
CRYZ	1	74705482	0.971711	0.976214	0.995387	-0.10565	0.933972	0.958322	0.974591	-0.0461483	0.974132	0.980269	0.99374	-0.00765245
TYW3	1	74733152	0.572734	0.853091	0.671364	0.0788576	0.625358	0.880532	0.710205	0.105415	0.5288	0.889972	0.594176	0.202684
LHX8	1	75128434	0.458336	0.692352	0.661998	0.0563606	0.625375	0.826276	0.75686	-0.0339112	0.448389	0.644101	0.696146	0.105877
SLC44A5	1	75202131	0.928835	0.976224	0.951457	0.552823	0.939271	0.977204	0.961182	0.525762	0.913284	0.969712	0.941809	0.681966
ACADM	1	75724347	0.698016	0.733001	0.952271	-0.0905947	0.7568	0.764368	0.990099	-0.17001	0.765935	0.78739	0.972752	-0.0415279
RABGGTB	1	75786197	0.169427	0.753912	0.22473	0.783771	0.256402	0.832208	0.308099	0.691185	0.190035	0.778258	0.244179	0.794192
MSH4	1	75796882	0.466795	0.562663	0.829619	0.505019	0.732053	0.780743	0.937636	0.306397	0.711339	0.852489	0.834426	0.444756
ST6GALNAC3	1	76074719	0.714061	0.902247	0.791425	0.331411	0.640853	0.875715	0.731805	0.323714	0.823043	0.927822	0.88707	0.328791
ST6GALNAC5	1	76867441	0.95684	0.964955	0.991591	-0.00176058	0.955028	0.961357	0.993417	0.0609656	0.922924	0.931499	0.990794	0.0853648
PIGK	1	77088990	0.402964	0.495103	0.813898	0.0689091	0.538017	0.667568	0.805937	0.0614414	0.461793	0.703693	0.656242	0.212586
AK5	1	77282051	0.844564	0.859721	0.98237	-0.302966	0.854427	0.882895	0.967756	-0.37065	0.860244	0.876633	0.981305	-0.209942
ENSG00000036549	1	77562416	0.239121	0.799006	0.299273	0.504453	0.308832	0.807958	0.382237	0.394652	0.252093	0.823933	0.305963	0.541119
USP33	1	77695987	0.290064	0.670076	0.432882	0.286971	0.38844	0.771566	0.503443	0.214619	0.329582	0.837769	0.393404	0.323557
MIGA1	1	77779624	0.49557	0.877812	0.564552	0.25923	0.546947	0.946265	0.578006	0.25576	0.490179	0.913708	0.536472	0.300537
NEXN	1	77888513	0.46817	0.846069	0.553347	1.06028	0.499951	0.832905	0.60025	0.952718	0.48277	0.835064	0.578124	1.0695
FUBP1	1	77944055	0.400057	0.678877	0.589293	0.101484	0.52362	0.640411	0.81763	0.0283619	0.428067	0.682122	0.627552	0.146726
DNAJB4	1	77979175	0.520249	0.860796	0.604382	0.63168	0.527156	0.905094	0.582433	0.590817	0.516392	0.9008	0.573259	0.703882
GIPC2	1	77979542	0.777853	0.869281	0.894824	0.180018	0.789418	0.86618	0.911379	0.173106	0.744296	0.865217	0.860242	0.291561
PTGFR	1	78303884	0.587933	0.824218	0.713322	0.736778	0.635799	0.885867	0.717714	0.809066	0.639364	0.856839	0.746189	0.772147
IFI44L	1	78619922	0.481859	0.947688	0.508458	1.46384	0.512113	0.950848	0.538585	1.38442	0.488361	0.952185	0.512885	1.50047
IFI44	1	78649796	0.627131	0.962305	0.651697	0.807157	0.64762	0.951089	0.680925	0.739142	0.609373	0.953567	0.639045	0.866943
ADGRL4	1	78889764	0.528488	0.862759	0.612555	0.413733	0.492293	0.842404	0.584391	0.463505	0.507761	0.912947	0.556178	0.566462
ADGRL2	1	81306160	0.481806	0.944106	0.51033	0.65204	0.528525	0.93758	0.563712	0.585414	0.495094	0.937433	0.528138	0.72102
TTLL7	1	83865028	0.733248	0.948303	0.773221	0.58666	0.77776	0.947398	0.820943	0.526475	0.734709	0.963407	0.762616	0.697258
PRKACB	1	84078062	0.937091	0.979605	0.956601	0.19716	0.9406	0.976486	0.96325	0.261844	0.93033	0.981338	0.948022	0.334595
SAMD13	1	84298366	0.939075	0.944588	0.994163	-0.403227	0.947173	0.951866	0.995069	-0.338238	0.95657	0.961189	0.995194	-0.171271
DNASE2B	1	84398532	0.797329	0.860141	0.926974	-0.929574	0.852439	0.884298	0.963972	-0.692206	0.773335	0.8438	0.916491	-0.839267
RPF1	1	84479259	0.824631	0.856019	0.963333	-0.227442	0.722592	0.767323	0.941706	-0.230291	0.868945	0.878387	0.989251	-0.0920954
GNG5	1	84498325	0.830262	0.948921	0.874954	-0.441549	0.910661	0.937508	0.971364	-0.254625	0.855798	0.925901	0.924286	-0.298956
SPATA1	1	84506300	0.324566	0.810241	0.40058	0.908886	0.547702	0.851502	0.643218	0.590828	0.437095	0.810797	0.539093	0.732381
CTBS	1	84549606	0.643938	0.89325	0.720893	0.196639	0.647967	0.9371	0.691459	0.273868	0.508138	0.885541	0.573817	0.372911
SSX2IP	1	84643707	0.836143	0.944552	0.885227	0.120434	0.840556	0.965153	0.870905	0.144351	0.818713	0.962467	0.85064	0.237707
LPAR3	1	84811602	0.82525	0.879445	0.938377	-0.560879	0.852526	0.900175	0.947066	-0.456298	0.808519	0.873776	0.925316	-0.515394
MCOLN2	1	84925583	0.439941	0.660967	0.665602	0.679987	0.494001	0.650929	0.758918	0.533499	0.535045	0.702874	0.761225	0.53802
WDR63	1	84999147	0.46539	0.654913	0.710613	0.318497	0.434378	0.571975	0.759435	0.269076	0.481057	0.678465	0.709038	0.439241
MCOLN3	1	85018082	0.605856	0.937782	0.646052	1.20418	0.624065	0.924662	0.674911	1.07945	0.636566	0.901858	0.705838	1.11657
SYDE2	1	85156873	0.819546	0.95342	0.859585	0.153983	0.81306	0.923383	0.880523	0.170558	0.79369	0.911123	0.871113	0.223083
C1orf52	1	85249953	0.688437	0.907994	0.758196	0.0994098	0.619277	0.839461	0.737707	0.0932188	0.681676	0.790783	0.862026	0.116157
BCL10	1	85266248	0.822416	0.922916	0.891106	-0.0989559	0.774911	0.891764	0.868964	-0.0868627	0.816488	0.889392	0.918029	-0.0285855
DDAH1	1	85318481	0.965376	0.981538	0.983534	-0.0912653	0.928155	0.9702	0.956663	0.00989825	0.915201	0.957337	0.955987	0.0554342
CYR61	1	85580761	0.89204	0.952169	0.93685	0.279412	0.926748	0.964458	0.9609	0.184828	0.899867	0.950877	0.946354	0.331983
ZNHIT6	1	85649423	0.487406	0.888875	0.54834	0.395901	0.575549	0.860131	0.669142	0.316402	0.519795	0.83335	0.623742	0.36134
COL24A1	1	85729233	0.572034	0.928624	0.616002	0.915432	0.66714	0.949902	0.702325	0.793384	0.583755	0.884041	0.660326	0.900069
ODF2L	1	86346824	0.19158	0.807987	0.237107	1.14153	0.217082	0.776099	0.279709	0.975625	0.234641	0.812539	0.288775	1.03124
CLCA2	1	86424086	0.841198	0.870566	0.966266	-0.709048	0.812935	0.85521	0.950568	-0.793269	0.797498	0.825611	0.965949	-0.645212
CLCA4	1	86547078	0.646258	0.722787	0.894119	-0.0338879	0.544864	0.62408	0.873068	-0.331166	0.705868	0.783269	0.901182	-0.313199
SH3GLB1	1	86704570	0.347232	0.731014	0.475	0.180074	0.30438	0.635937	0.478632	0.218728	0.316714	0.740006	0.427988	0.286287
SELENOF	1	86862445	0.721806	0.737618	0.978562	-0.201609	0.730837	0.782795	0.933626	-0.063547	0.802998	0.851051	0.943537	-0.00990535
HS2ST1	1	86914648	0.466673	0.855128	0.545734	0.289544	0.43438	0.868935	0.4999	0.3907	0.431346	0.902165	0.478123	0.467147
ENSG00000267561	1	86993009	-0.0567534	-0.0587136	0.966613	0.0359109	0.273905	0.298702	0.916983	-0.223888	0.155167	0.162877	0.952661	-0.151002
LMO4	1	87328468	0.868522	0.958364	0.906255	0.195291	0.829848	0.948425	0.874975	0.254329	0.806952	0.9321	0.865735	0.289879
PKN2	1	88684222	0.0939171	0.503988	0.186348	0.52922	0.0911273	0.444214	0.205143	0.451761	0.110587	0.644715	0.171529	0.576044
GTF2B	1	88852932	0.406097	0.759289	0.534839	-0.405923	0.384528	0.8047	0.477853	-0.408519	0.41994	0.727323	0.577377	-0.327638
KYAT3	1	88935773	0.392756	0.600825	0.653695	0.149962	0.510499	0.744211	0.685961	0.126873	0.385001	0.689969	0.557998	0.219828
RBMXL1	1	88979456	0.305846	0.864449	0.353804	0.402121	0.332074	0.788897	0.420934	0.339221	0.352467	0.91625	0.384685	0.446711
GBP3	1	89006666	0.905179	0.978899	0.924691	0.131227	0.93027	0.984852	0.944578	0.105265	0.935534	0.985946	0.94887	0.13092
GBP1	1	89052319	0.775458	0.948882	0.817233	0.512499	0.804301	0.958513	0.839113	0.463407	0.765835	0.933803	0.820125	0.566601
GBP2	1	89106132	0.904134	0.96134	0.940493	-0.0522628	0.924891	0.95851	0.964926	-0.091514	0.912126	0.965376	0.94484	-0.0647009
GBP7	1	89131751	0.0796769	0.127447	0.625175	0.127881	0.304912	0.464637	0.656236	0.0534701	0.276289	0.398249	0.69376	0.0524979
GBP4	1	89181148	0.823866	0.933054	0.882978	0.388569	0.794102	0.925791	0.857754	0.480202	0.821173	0.921151	0.891464	0.428342
GBP5	1	89258950	0.79939	0.915043	0.873609	0.58314	0.783721	0.901986	0.868884	0.64369	0.795357	0.898427	0.885278	0.620713
GBP6	1	89364058	0.603445	0.883674	0.682882	0.656851	0.692625	0.940293	0.736605	0.725883	0.642255	0.873272	0.735458	0.611932
LRRC8B	1	89524836	0.640784	0.971328	0.659699	0.251605	0.622073	0.894211	0.695668	0.257275	0.636819	0.970867	0.655928	0.347911
LRRC8C	1	89633072	0.413778	0.874548	0.473134	0.73679	0.345641	0.756797	0.456716	0.801867	0.405125	0.842678	0.480758	0.811694
LRRC8D	1	89821014	0.411457	0.506103	0.812992	-0.0592387	0.296081	0.354034	0.836309	-0.0263193	0.10163	0.12843	0.791324	0.0313191
ZNF326	1	89995112	0.160207	0.757242	0.211566	0.685331	0.201377	0.783698	0.256957	0.616823	0.165245	0.83199	0.198614	0.729512
ZNF644	1	90915298	0.075008	0.434436	0.172656	0.763703	0.0826036	0.497321	0.166097	0.701619	0.0752153	0.521689	0.144177	0.826557
HFM1	1	91260766	0.268227	0.688103	0.389806	0.927159	0.310574	0.675802	0.459564	0.88046	0.325936	0.640642	0.508765	0.995136
CDC7	1	91500893	0.585412	0.915529	0.639425	0.439516	0.685319	0.925647	0.740367	0.414507	0.628494	0.91024	0.69047	0.489004
TGFBR3	1	91680343	0.856175	0.927798	0.922803	0.0873216	0.830849	0.901527	0.921602	0.119231	0.84491	0.902706	0.935975	0.156
BRDT	1	91949371	0.792175	0.904971	0.87536	0.226673	0.780964	0.866204	0.901594	-0.190294	0.854624	0.931679	0.917294	-0.0200981
EPHX4	1	92029982	0.924294	0.940554	0.982713	-0.503538	0.949475	0.958428	0.990659	-0.421765	0.937507	0.961123	0.975429	-0.222742
SETSIP	1	92074533	-0.169811	-0.230713	0.736025	-0.602927	0.194071	0.301148	0.644438	-0.619232	0.384201	0.425748	0.902415	-0.425903
BTBD8	1	92080305	0.241893	0.576779	0.419386	0.607753	0.0529287	0.0750856	0.704912	0.477085	0.14848	0.427042	0.347695	0.832522
GLMN	1	92246402	0.0555653	0.194355	0.285895	0.788001	0.190777	0.618647	0.308378	0.733017	0.126206	0.406662	0.310345	0.853895
RPAP2	1	92298965	0.064392	0.571754	0.112622	0.842414	0.120363	0.58221	0.206734	0.644894	0.107362	0.575645	0.186508	0.682817
GFI1	1	92474762	0.854681	0.907318	0.941986	0.122757	0.845406	0.886177	0.953992	0.167971	0.828663	0.851468	0.973216	0.0768592
EVI5	1	92508696	0.199051	0.755834	0.263352	0.447893	0.20512	0.741609	0.276588	0.419113	0.240763	0.82032	0.2935	0.49107
RPL5	1	92831983	0.402789	0.927563	0.434244	-0.656246	0.471488	0.870331	0.541734	-0.557466	0.421947	0.930043	0.453685	-0.564495
FAM69A	1	92832737	0.276036	0.567924	0.486044	0.429155	0.242547	0.614679	0.394591	0.472887	0.285479	0.748629	0.381335	0.559859
MTF2	1	93079235	0.232847	0.810591	0.287256	-0.277923	0.19107	0.774547	0.246686	-0.261818	0.248997	0.849631	0.293065	-0.391431
TMED5	1	93149742	0.258581	0.684619	0.377701	0.18852	0.308871	0.747802	0.413039	0.299969	0.314148	0.870589	0.360845	0.352477
CCDC18	1	93179919	0.0788093	0.265668	0.296646	0.754114	0.130563	0.347688	0.375517	0.500309	0.0584719	0.202671	0.288507	0.675427
DR1	1	93345888	0.281142	0.827123	0.339904	0.231568	0.0207186	0.116854	0.177304	0.362528	0.158021	0.691915	0.228383	0.352368
FNBP1L	1	93448131	0.59347	0.932511	0.636422	0.286323	0.625531	0.921632	0.678721	0.257214	0.590552	0.945886	0.624338	0.361088
BCAR3	1	93561786	0.935686	0.981328	0.95349	-0.374945	0.952129	0.985167	0.966465	-0.31195	0.921473	0.98142	0.938918	-0.315316
DNTTIP2	1	93866283	0.126306	0.271331	0.465506	0.0257413	-0.0118935	-0.0199968	0.594767	-0.0710317	0.238128	0.463487	0.513775	0.0477891
GCLM	1	93885205	0.825247	0.832014	0.991867	-0.129337	0.73217	0.778709	0.940236	-0.0324339	0.683657	0.753124	0.907761	0.0532867
ABCA4	1	93992835	0.866893	0.906535	0.956271	0.0215839	0.882982	0.905696	0.974921	-0.0294862	0.898671	0.925389	0.971128	-0.0424442
ARHGAP29	1	94148988	0.61607	0.94399	0.652624	0.890302	0.623276	0.947775	0.65762	0.862901	0.620022	0.959982	0.645868	0.970969
ABCD3	1	94418455	0.835852	0.952651	0.877396	0.240313	0.857837	0.954927	0.898328	0.226216	0.791104	0.951434	0.831486	0.371786
F3	1	94529225	0.871802	0.955779	0.912138	0.1394	0.882393	0.940018	0.938698	0.0372947	0.893871	0.945689	0.945206	0.0836814
SLC44A3	1	94820342	0.967728	0.985681	0.981786	-0.28367	0.94228	0.952196	0.989587	-0.240106	0.985766	0.98787	0.99787	-0.133895
CNN3	1	94896949	0.93524	0.98416	0.950293	-0.0560286	0.911826	0.977604	0.932715	-0.0507689	0.904202	0.976923	0.925562	0.0770148
ALG14	1	94974407	0.516894	0.779604	0.663021	0.0800887	0.594587	0.809278	0.734712	0.136867	0.581752	0.74777	0.777983	0.114377
TMEM56	1	95117338	0.882558	0.909877	0.969976	-0.0856855	0.897872	0.929741	0.965723	0.0353768	0.914938	0.948749	0.964362	0.0765885
TMEM56.RWDD3	1	95117923	0.165037	0.574344	0.287348	0.804753	0.262771	0.572516	0.458977	0.569071	0.308457	0.714733	0.43157	0.719629
RWDD3	1	95234155	0.384692	0.827435	0.46492	0.276599	0.377837	0.843617	0.447878	0.28566	0.184344	0.572125	0.32221	0.398645
PTBP2	1	96721665	0.0838739	0.586128	0.143098	1.39922	0.0872723	0.691573	0.126194	1.36538	0.0817847	0.650739	0.12568	1.51163
DPYD	1	97077743	0.491483	0.91128	0.539332	0.657841	0.524125	0.926942	0.565435	0.619474	0.502301	0.930051	0.540078	0.714095
SNX7	1	98661701	0.817411	0.874811	0.934386	-0.0466156	0.804333	0.90638	0.887412	0.0352839	0.741349	0.890417	0.832586	0.120812
PLPPR5	1	98890245	0.476196	0.686833	0.693321	0.698115	0.461902	0.748656	0.616975	0.861028	0.572705	0.809607	0.707387	0.718011
PLPPR4	1	99263953	0.445608	0.792191	0.562501	0.766631	0.410775	0.727515	0.564627	0.739896	0.354283	0.685426	0.516881	0.828092
PALMD	1	99645943	0.744825	0.937233	0.794706	0.352279	0.799347	0.927951	0.861411	0.196845	0.780174	0.925965	0.842553	0.30384
FRRS1	1	99708632	0.596487	0.843425	0.707219	0.25702	0.526878	0.714059	0.737863	0.220655	0.537886	0.801175	0.671371	0.312421
AGL	1	99850084	0.850552	0.951975	0.89346	0.245928	0.898784	0.967205	0.929259	0.181654	0.854351	0.970088	0.880695	0.33772
SLC35A3	1	99969351	0.290301	0.870463	0.333501	0.818571	0.259875	0.890929	0.29169	0.860982	0.296119	0.908088	0.32609	0.904901
ENSG00000283761	1	99970011	0.0141812	0.071934	0.197142	0.898757	0.0798424	0.225125	0.354658	0.552681	0.106349	0.375449	0.283259	0.636607
MFSD14A	1	100038097	0.908525	0.952367	0.953965	-0.172871	0.865919	0.920663	0.940538	-0.0411148	0.895165	0.950898	0.941389	-0.0074325
SASS6	1	100083563	0.190487	0.501261	0.380015	0.533393	0.270266	0.673206	0.401461	0.451639	0.281755	0.759109	0.371166	0.569109
TRMT13	1	100133150	0.074586	0.394616	0.189009	0.854218	0.0799839	0.444271	0.180034	0.831441	0.0614996	0.399003	0.154133	0.94295
LRRC39	1	100148449	0.137981	0.520199	0.265246	0.814762	0.35649	0.666311	0.53502	0.609228	0.12268	0.499505	0.245604	0.863671
DBT	1	100186919	0.722926	0.935565	0.772716	0.10469	0.743925	0.955865	0.778274	0.115626	0.747932	0.965317	0.774804	0.156777
RTCA	1	100266207	0.845415	0.957582	0.882865	-0.104043	0.874109	0.940153	0.929752	-0.131143	0.868577	0.933994	0.92996	-0.089402
CDC14A	1	100345001	0.898257	0.973163	0.923028	0.259561	0.932347	0.964107	0.967057	0.122699	0.93177	0.976783	0.953917	0.237644
GPR88	1	100538137	0.79687	0.844425	0.943683	-0.35329	0.617183	0.695384	0.887543	-0.0644643	0.706203	0.802335	0.880185	-0.236403
VCAM1	1	100719742	0.595953	0.812293	0.733668	0.451535	0.638966	0.782761	0.816298	0.347766	0.587895	0.822652	0.714634	0.554783
EXTL2	1	100872372	0.242766	0.635869	0.381787	0.485667	0.213702	0.683786	0.312527	0.555602	0.190965	0.673921	0.283364	0.642671
SLC30A7	1	100896076	0.149831	0.659432	0.227212	0.579766	0.0820689	0.525847	0.15607	0.654697	0.133805	0.81561	0.164055	0.718642
DPH5	1	100989623	0.851683	0.886853	0.960342	-0.235525	0.858431	0.934986	0.918121	-0.233045	0.783885	0.870127	0.900885	-0.227274
S1PR1	1	101236888	0.827817	0.874707	0.946394	-0.177906	0.787998	0.824307	0.955952	-0.11098	0.774609	0.807248	0.959568	-0.155521
OLFM3	1	101802574	0.728584	0.89358	0.815354	0.11002	0.785709	0.889712	0.883105	0.0463089	0.778171	0.905726	0.859169	0.109213
COL11A1	1	102876467	0.835931	0.931189	0.897702	0.821574	0.855971	0.937487	0.913048	0.738674	0.822215	0.931082	0.883075	0.945119
RNPC3	1	103525691	0.157888	0.765765	0.206183	1.35127	0.183697	0.814975	0.225402	1.22506	0.163961	0.805942	0.203441	1.35299
AMY2B	1	103553815	0.297838	0.876225	0.33991	1.10794	0.343745	0.927764	0.370509	1.0011	0.348835	0.909234	0.383658	1.04589
AMY2A	1	103616811	0.31851	0.43403	0.733843	0.1243	0.366784	0.507029	0.723398	0.238001	0.294361	0.489637	0.601181	0.236536
AMY1A	1	103655290	0.0658504	0.180074	0.365686	0.0140679	0.232132	0.651918	0.356075	0	0.289431	0.663688	0.436095	0
AMY1B	1	103687415	0.059344	0.134709	0.440537	-0.000710175	0.0997589	0.247279	0.403427	0.00237057	0.2029	0.387058	0.52421	-0.0046744
AMY1C	1	103750406	0.65196	0.81334	0.801583	-0.0335833	0.694366	0.786837	0.882477	-0.0323823	0.644217	0.730832	0.881484	0.0066789
PRMT6	1	107056679	0.700037	0.888847	0.787578	-0.508323	0.714201	0.79949	0.893321	-0.351984	0.727196	0.864778	0.840906	-0.405326
NTNG1	1	107140007	0.922163	0.960176	0.96041	0.479483	0.919783	0.936586	0.98206	0.344816	0.9497	0.966279	0.982843	0.370363
VAV3	1	107571160	0.947521	0.972365	0.97445	-0.0280246	0.965355	0.980154	0.984902	-0.07224	0.945633	0.969407	0.975476	0.04621
SLC25A24	1	108134036	0.89378	0.964305	0.926864	0.0417569	0.755204	0.913284	0.82691	0.128024	0.793198	0.965916	0.821188	0.213692
NBPF4	1	108223341	0.946808	0.96609	0.980041	-0.419792	0.923649	0.954234	0.967949	-0.557546	0.940389	0.966464	0.973021	-0.469194
NBPF6	1	108450282	0.914075	0.916239	0.997639	-0.366957	0.914619	0.920222	0.993911	-0.379615	0.840097	0.870743	0.964805	-0.565805
FAM102B	1	108560089	0.76547	0.947969	0.807484	0.28984	0.803721	0.961239	0.83613	0.31373	0.777391	0.956986	0.812332	0.365526
HENMT1	1	108648290	0.834014	0.955248	0.873086	-0.100609	0.86551	0.955107	0.906192	-0.105404	0.771286	0.884168	0.87233	0.00291238
PRPF38B	1	108692323	0.324134	0.817582	0.396455	0.567745	0.424977	0.79511	0.534489	0.441269	0.369102	0.813114	0.453937	0.536617
FNDC7	1	108712657	0.135517	0.404554	0.334979	0.167538	0.240807	0.510364	0.471835	0.256609	0.210522	0.401144	0.524805	0.17406
STXBP3	1	108746674	0.225345	0.573752	0.392756	0.327617	0.25666	0.580451	0.442174	0.288727	0.250661	0.764898	0.327705	0.404532
AKNAD1	1	108815898	0.515923	0.785816	0.656545	0.487117	0.502827	0.626016	0.803218	0.441201	0.564179	0.715849	0.788125	0.29671
ENSG00000274068	1	108837660	0.322412	0.434045	0.742808	-0.560094	0.147408	0.239509	0.615459	-0.907464	0.0689839	0.15945	0.432637	-1.04446
GPSM2	1	108875350	0.679355	0.832738	0.81581	0.269812	0.726991	0.836527	0.869058	0.218587	0.711053	0.835058	0.851502	0.278563
CLCC1	1	108929508	0.525208	0.774239	0.678355	0.0560882	0.633083	0.735923	0.860257	0.0087531	0.698157	0.813668	0.858036	0.0312737
WDR47	1	108970214	0.560068	0.901555	0.621225	0.104087	0.719593	0.915411	0.786088	0.0656613	0.707523	0.909161	0.778216	0.117535
TAF13	1	109062486	0.260321	0.47092	0.552792	0.24889	0.347147	0.641153	0.541442	0.335329	0.316017	0.591321	0.534426	0.386606
TMEM167B	1	109089803	0.80721	0.908711	0.888302	-0.0358493	0.707297	0.880728	0.803082	0.0485572	0.78527	0.962274	0.816056	0.0930476
C1orf194	1	109105951	0.578923	0.645322	0.897107	0.220068	0.657145	0.7276	0.903168	0.250292	0.589358	0.638449	0.92311	0.129258
KIAA1324	1	109113679	0.820543	0.910509	0.901192	-0.495351	0.837368	0.936679	0.893976	-0.496062	0.828931	0.918118	0.902859	-0.438633
SARS	1	109213918	0.414965	0.868875	0.477588	-0.603622	0.422204	0.864995	0.488099	-0.636626	0.410073	0.916344	0.447509	-0.588168
CELSR2	1	109250019	0.932574	0.941867	0.990133	-0.316088	0.9415	0.94987	0.991188	-0.263407	0.919017	0.940761	0.976888	-0.331306
PSRC1	1	109279556	0.57735	0.853852	0.676171	-0.504673	0.518802	0.79444	0.653041	-0.599498	0.546002	0.871801	0.626293	-0.5766
MYBPHL	1	109292365	0.374599	0.553856	0.676347	0.0806094	0.376095	0.411257	0.9145	-0.206896	0.418338	0.468303	0.893306	-0.178676
SORT1	1	109309568	0.681865	0.747788	0.911844	-0.302146	0.699788	0.755389	0.926394	-0.261331	0.686084	0.738637	0.928851	-0.219304
PSMA5	1	109399031	0.36624	0.795522	0.460377	-0.579187	0.36466	0.778712	0.468286	-0.492387	0.40773	0.819642	0.497448	-0.466729
SYPL2	1	109466628	0.242192	0.735066	0.329483	1.01292	0.152352	0.550893	0.276555	0.95384	0.212994	0.640087	0.332758	0.834864
ATXN7L2	1	109483479	0.705262	0.786876	0.896282	0.035163	0.787267	0.802389	0.981153	-0.0567808	0.717277	0.787681	0.910619	-0.213236
CYB561D1	1	109494052	0.72769	0.850914	0.855186	-0.0711025	0.704222	0.86645	0.812767	0.00847746	0.754253	0.860299	0.876734	-0.0675586
AMIGO1	1	109504175	0.74111	0.928294	0.798357	-0.559913	0.766802	0.93177	0.822952	-0.526096	0.703544	0.916203	0.76789	-0.555281
GPR61	1	109539872	0.802707	0.905728	0.886256	0.357861	0.721436	0.795575	0.906811	0.317257	0.756742	0.826513	0.915583	0.278527
GNAI3	1	109548611	0.375528	0.87603	0.42867	0.357029	0.296862	0.776147	0.382481	0.382015	0.34489	0.880228	0.391819	0.464996
GNAT2	1	109603267	0.07357	0.172006	0.427717	0.104863	0.133456	0.158536	0.841803	-0.093713	-0.115907	-0.164596	0.704192	0.0578401
AMPD2	1	109616104	0.510864	0.800553	0.638139	-0.201659	0.575734	0.780517	0.737632	-0.178981	0.398769	0.683707	0.583245	-0.229517
GSTM4	1	109656081	0.802211	0.925919	0.866395	-0.422979	0.833322	0.953107	0.874322	-0.460932	0.815444	0.950417	0.857985	-0.451805
GSTM2	1	109668022	0.849186	0.969488	0.875911	0.426232	0.917659	0.963844	0.952083	0.185704	0.926932	0.969446	0.956146	0.173268
GSTM1	1	109687814	0.941272	0.945514	0.995514	-0.497567	0.97333	0.978602	0.994613	-0.484025	0.970164	0.975955	0.994067	-0.454814
GSTM5	1	109712255	0.889463	0.956806	0.929617	0.354996	0.87328	0.943849	0.925232	0.413988	0.834229	0.909408	0.917332	0.359846
GSTM3	1	109733932	0.791482	0.964595	0.820533	-0.847464	0.811593	0.967319	0.839013	-0.7848	0.803347	0.96911	0.828953	-0.77046
EPS8L3	1	109750080	0.796907	0.940767	0.847083	0.429071	0.777808	0.879149	0.884728	0.439576	0.849399	0.942775	0.900956	0.435823
CSF1	1	109910242	0.864725	0.886716	0.9752	-0.244041	0.872717	0.882424	0.989	-0.146268	0.841187	0.87427	0.962159	-0.214983
AHCYL1	1	109984686	0.913658	0.93699	0.975098	-0.241893	0.945939	0.96444	0.980817	-0.201971	0.93442	0.951949	0.981586	-0.147809
STRIP1	1	110031577	0.745722	0.831394	0.896954	-0.113562	0.853196	0.881785	0.967579	-0.148426	0.807328	0.894133	0.902917	-0.181436
ALX3	1	110059994	0.749702	0.81645	0.918246	0.0913596	0.859806	0.899953	0.95539	-0.0281369	0.771751	0.850403	0.907512	0.0596155
UBL4B	1	110112468	0.577789	0.694059	0.832479	0.0997584	0.571237	0.730257	0.782241	0.326404	0.471035	0.590234	0.798047	0.16121
SLC6A17	1	110150486	0.871121	0.875284	0.995243	-0.133764	0.875397	0.907613	0.964506	0.0113288	0.870619	0.921698	0.944581	0.0439638
KCNC4	1	110211343	0.361574	0.882851	0.409553	1.06323	0.383161	0.841285	0.455448	1.00699	0.416419	0.873206	0.476886	0.95057
RBM15	1	110338506	0.35486	0.762279	0.465525	0.341614	0.364915	0.705013	0.5176	0.346394	0.43391	0.738981	0.587174	0.330336
SLC16A4	1	110362848	0.768774	0.917939	0.837501	0.379079	0.783829	0.927736	0.844884	0.375213	0.726815	0.899186	0.808303	0.435639
LAMTOR5	1	110401249	0.250859	0.75099	0.334038	-0.629308	0.29722	0.621796	0.478002	-0.484876	0.306824	0.725242	0.423064	-0.527807
PROK1	1	110451200	0.132952	0.153317	0.867169	-0.431438	0.18985	0.205754	0.922705	-0.434191	0.184732	0.200924	0.919415	-0.412282
KCNA10	1	110517217	0.289066	0.435093	0.664378	-0.118983	0.432401	0.567111	0.762464	-0.0219489	0.521094	0.830274	0.627616	-0.130046
KCNA2	1	110519837	0.71102	0.895112	0.794336	0.180925	0.750429	0.890888	0.842337	0.23427	0.689682	0.888116	0.776568	0.276167
KCNA3	1	110672465	0.74355	0.842715	0.882326	0.412986	0.684737	0.788996	0.867859	0.525096	0.714735	0.8141	0.877946	0.463665
CD53	1	110873154	0.739981	0.821569	0.900692	0.0777011	0.700815	0.798989	0.877127	0.171384	0.686724	0.77858	0.882021	0.188351
LRIF1	1	110947185	0.305252	0.710272	0.429767	0.373184	0.397244	0.767204	0.517782	0.292886	0.331191	0.750109	0.441523	0.413679
DRAM2	1	111117333	0.61792	0.816538	0.756756	0.154316	0.57977	0.819934	0.707094	0.209279	0.565599	0.850975	0.664649	0.278988
CEPT1	1	111139627	0.238579	0.787229	0.303061	0.771284	0.239118	0.79807	0.29962	0.703704	0.245597	0.829061	0.296235	0.801936
DENND2D	1	111187174	0.61405	0.754745	0.813586	-0.0132642	0.703809	0.778006	0.904633	-0.0692756	0.664042	0.742687	0.894107	-0.0871584
CHI3L2	1	111200771	0.847526	0.932957	0.90843	-0.679849	0.873459	0.928853	0.940363	-0.511453	0.824241	0.903763	0.91201	-0.61119
CHIA	1	111290862	-0.00490606	-0.0169967	0.288648	0.0140679	0.163542	0.619847	0.263842	0.00606509	0.129693	0.401017	0.32341	0.0101037
PIFO	1	111346288	0.917537	0.938886	0.977261	-0.416326	0.93295	0.96629	0.965497	-0.428391	0.931764	0.962254	0.968313	-0.391804
OVGP1	1	111414314	0.507762	0.793866	0.639607	0.350276	0.614932	0.810424	0.758778	0.304842	0.482748	0.715442	0.674756	0.420157
WDR77	1	111439890	0.647366	0.736519	0.878954	-0.207823	0.707176	0.771577	0.916534	-0.18655	0.630911	0.724448	0.870885	-0.195206
ATP5PB	1	111448864	0.361337	0.820515	0.440378	-0.486519	0.430235	0.855105	0.503137	-0.434024	0.517964	0.896134	0.577998	-0.386601
C1orf162	1	111473792	0.748941	0.911913	0.821285	0.266691	0.758714	0.913421	0.830629	0.321586	0.765365	0.864489	0.885338	0.26483
TMIGD3	1	111483348	0.938875	0.956525	0.981548	0.0680652	0.888482	0.923042	0.962558	0.0649175	0.834295	0.850362	0.981106	0.176697
ADORA3	1	111499429	0.537779	0.749783	0.717246	0.437562	0.519919	0.759823	0.684263	0.519413	0.545196	0.794399	0.6863	0.540893
RAP1A	1	111542218	0.57701	0.867814	0.6649	0.206544	0.453003	0.909127	0.498284	0.30554	0.533438	0.90768	0.587694	0.304445
FAM212B	1	111680630	0.550497	0.848788	0.648568	0.238812	0.590185	0.832878	0.70861	0.207576	0.543895	0.737035	0.73795	0.169353
DDX20	1	111755245	0.371782	0.698025	0.53262	0.139735	0.348629	0.490935	0.710133	0.0601101	0.378755	0.746181	0.50759	0.234507
KCND3	1	111770662	0.950462	0.969131	0.980736	-0.240052	0.961142	0.976909	0.983861	-0.188466	0.941448	0.969085	0.971482	-0.189348
CTTNBP2NL	1	112396181	0.593139	0.956087	0.620382	0.304084	0.655869	0.95798	0.684637	0.252773	0.653244	0.945223	0.691101	0.292788
WNT2B	1	112466541	0.463559	0.897206	0.51667	1.25085	0.494756	0.8948	0.552924	1.09783	0.494833	0.894828	0.552992	1.17218
ST7L	1	112523518	0.527551	0.916365	0.575699	0.202351	0.692877	0.874972	0.791885	0.0945677	0.594787	0.883128	0.6735	0.21073
CAPZA1	1	112619173	0.427903	0.762354	0.561292	0.223303	0.346793	0.735584	0.471452	0.300669	0.430944	0.901181	0.478199	0.364087
MOV10	1	112673141	0.656043	0.798123	0.821983	0.0977849	0.768932	0.827863	0.928815	0.0209183	0.750304	0.769444	0.975125	-0.0583425
RHOC	1	112701106	0.348863	0.791445	0.440792	-0.702157	0.415358	0.743428	0.558707	-0.543204	0.317152	0.7445	0.425993	-0.599796
ENSG00000271810	1	112702614	0.229396	0.266618	0.86039	-0.528368	0.275844	0.338687	0.81445	-0.709543	0.455652	0.624853	0.729215	-0.760979
PPM1J	1	112709994	0.919114	0.954797	0.962628	-0.510364	0.912262	0.959792	0.950479	-0.541353	0.883925	0.947446	0.932955	-0.577198
FAM19A3	1	112720419	0.189793	0.211332	0.898082	-0.00924107	-0.128116	-0.166894	0.767645	0.131191	0.129123	0.16886	0.764675	0.214778
SLC16A1	1	112911847	0.863497	0.972105	0.888275	0.0894283	0.852398	0.962494	0.885614	0.1854	0.838762	0.975911	0.859466	0.302122
LRIG2	1	113073209	0.315074	0.914983	0.344349	0.755519	0.338243	0.913612	0.370226	0.710845	0.388567	0.942461	0.412289	0.724994
MAGI3	1	113390749	0.904994	0.985256	0.918537	0.178265	0.930191	0.981869	0.947368	0.122256	0.907132	0.981282	0.924435	0.225636
PHTF1	1	113696831	0.389478	0.909389	0.428285	0.487243	0.493384	0.920464	0.536017	0.387405	0.471929	0.898348	0.525329	0.446122
RSBN1	1	113761832	0.671707	0.935741	0.717834	0.176828	0.487277	0.787312	0.618912	0.241593	0.545086	0.878329	0.620595	0.324143
PTPN22	1	113813811	0.456945	0.751069	0.608393	0.636597	0.502511	0.766249	0.655807	0.60438	0.455513	0.737009	0.618056	0.651347
BCL2L15	1	113878168	0.00776726	0.117509	0.066099	1.5948	-0.0381786	-0.311081	0.122729	1.32043	0.0568855	0.53063	0.107204	1.45683
AP4B1	1	113894748	0.444844	0.789505	0.563447	0.220768	0.776929	0.910827	0.852993	0.0698815	0.704433	0.820442	0.858602	0.090408
DCLRE1B	1	113905141	0.492716	0.588392	0.837394	-0.26079	0.59342	0.701191	0.846303	-0.219261	0.423393	0.513357	0.824755	-0.164583
HIPK1	1	113929192	0.494489	0.788054	0.62748	0.0746766	0.425274	0.726202	0.585615	0.140181	0.430969	0.739649	0.582666	0.161783
OLFML3	1	113979391	0.782417	0.974939	0.802529	0.208598	0.808257	0.978317	0.826171	0.268745	0.755668	0.963965	0.783917	0.362388
SYT6	1	114089291	0.612369	0.903576	0.677717	0.844394	0.675792	0.896154	0.754103	0.731019	0.597848	0.850966	0.702552	0.754202
TRIM33	1	114392777	0.392681	0.92392	0.425017	0.416863	0.350721	0.810918	0.432498	0.391533	0.367841	0.904703	0.406587	0.477302
BCAS2	1	114567557	0.634995	0.6796	0.934367	-0.063562	0.581114	0.621838	0.934511	-0.0717385	0.68875	0.751691	0.916267	-0.00699859
DENND2C	1	114582848	0.614086	0.941234	0.652427	0.878396	0.609122	0.94795	0.642568	0.826372	0.620363	0.970219	0.639405	0.893803
AMPD1	1	114673090	0.73983	0.897439	0.824379	0.568678	0.771225	0.953398	0.808923	0.653539	0.758754	0.921253	0.823611	0.656701
NRAS	1	114704469	0.738215	0.933928	0.790441	0.0283353	0.45774	0.679219	0.673921	0.182849	0.614334	0.904716	0.679035	0.219663
CSDE1	1	114716913	0.917953	0.946487	0.969853	-0.187209	0.94149	0.976637	0.964012	-0.163256	0.923264	0.950983	0.970853	-0.106098
SIKE1	1	114769479	0.301841	0.833782	0.362014	0.371485	0.174206	0.793927	0.219423	0.462889	0.198371	0.853305	0.232474	0.566537
SYCP1	1	114854803	0.217155	0.388593	0.558823	0.0249074	0.209861	0.336048	0.624497	0.00557255	0.30301	0.452298	0.669935	0.00613878
TSHB	1	115029824	0.123506	0.383495	0.322054	0	0.251974	0.613084	0.410995	0	0.309487	0.73315	0.422132	0
TSPAN2	1	115048011	0.472279	0.820114	0.57587	0.716404	0.381311	0.783243	0.486836	0.80731	0.407091	0.843911	0.482387	0.855082
NGF	1	115285918	0.472494	0.638141	0.740422	0.285235	0.146901	0.191885	0.765565	0.231803	0.618911	0.695992	0.88925	0.0345521
VANGL1	1	115641953	0.968609	0.973611	0.994862	-0.117026	0.938316	0.947611	0.990191	-0.0598057	0.952637	0.96332	0.98891	-0.0204519
CASQ2	1	115700007	0.679788	0.848612	0.801059	0.515559	0.707655	0.815911	0.867319	0.351673	0.764162	0.830132	0.920531	0.344015
NHLH2	1	115836377	0.84504	0.963097	0.877419	0.122591	0.795499	0.928931	0.85636	0.0919995	0.812995	0.889247	0.91425	0.0852443
SLC22A15	1	115976498	0.423306	0.894277	0.47335	0.867556	0.491739	0.933699	0.526657	0.793086	0.438752	0.927008	0.473299	0.930559
MAB21L3	1	116111755	0.816434	0.849937	0.960581	-0.0315214	0.74416	0.759348	0.979999	-0.0398377	0.94946	0.952357	0.996958	-0.17999
ATP1A1	1	116372668	0.59383	0.861623	0.689199	-0.515769	0.664418	0.928314	0.715726	-0.530555	0.645454	0.873066	0.739295	-0.450031
CD58	1	116514535	0.248671	0.693361	0.358645	0.855859	0.214936	0.599047	0.358797	0.734427	0.333662	0.829076	0.40245	0.855556
IGSF3	1	116574399	0.935121	0.982836	0.951452	-0.204943	0.936758	0.982465	0.953477	-0.153282	0.943936	0.981408	0.961818	-0.168342
CD2	1	116754385	0.877366	0.901643	0.973075	0.00823571	0.876075	0.897345	0.976296	0.0130656	0.814793	0.874263	0.931976	0.116651
PTGFRN	1	116910057	0.812336	0.941334	0.862962	0.227012	0.812769	0.931846	0.872214	0.246117	0.799138	0.935303	0.854416	0.319102
CD101	1	117001750	0.700102	0.883489	0.792429	0.0856962	0.724777	0.926577	0.782209	0.0735275	0.865875	0.931597	0.929452	0.0049029
TTF2	1	117060303	0.417832	0.889268	0.469861	0.274903	0.587062	0.862124	0.680948	0.150652	0.528487	0.859448	0.614914	0.232156
TRIM45	1	117111060	0.925792	0.966394	0.957986	-0.00757672	0.925018	0.947217	0.976564	-0.0728749	0.932695	0.944896	0.987087	-0.113287
VTCN1	1	117143587	0.939279	0.94688	0.991973	-0.456675	0.934121	0.947758	0.985611	-0.536379	0.948838	0.959635	0.988748	-0.453372
MAN1A2	1	117367449	0.408204	0.804236	0.507567	0.167417	0.386623	0.847601	0.456138	0.205034	0.333535	0.807332	0.413133	0.301572
FAM46C	1	117605934	0.918741	0.944356	0.972876	-0.0377674	0.924112	0.949092	0.97368	0.0307291	0.888898	0.932561	0.95318	0.0714439
GDAP2	1	117863485	0.162584	0.817211	0.19895	0.750369	0.151151	0.81981	0.184373	0.749591	0.164532	0.874942	0.18805	0.854558
WDR3	1	117929720	0.953054	0.972318	0.980188	-0.0806524	0.944979	0.953833	0.990717	-0.102468	0.950551	0.976855	0.973072	-0.00226869
SPAG17	1	117953861	0.824339	0.942208	0.874901	0.718619	0.859184	0.936174	0.91776	0.499875	0.820893	0.929531	0.883126	0.68118
TBX15	1	118883046	0.602181	0.955121	0.630477	0.446297	0.680454	0.938164	0.725304	0.427336	0.616383	0.93441	0.659649	0.467
WARS2	1	119031216	0.802773	0.943724	0.850643	0.0417072	0.813605	0.934012	0.871086	0.0671867	0.816249	0.929199	0.878444	0.125153
HAO2	1	119368779	0.902635	0.929259	0.971349	-0.34499	0.818783	0.84864	0.964818	-0.345284	0.836421	0.863436	0.968712	-0.300739
HSD3B2	1	119414931	0.121702	0.217063	0.560678	0.200715	0.0576013	0.0714264	0.806443	-0.0971779	0.149748	0.266836	0.561201	0.182527
HSD3B1	1	119507198	0.547393	0.820183	0.667403	0.178225	0.475236	0.690911	0.68784	0.262977	0.385887	0.588379	0.655847	0.257533
ZNF697	1	119619422	0.36852	0.879326	0.419094	0.623715	0.322515	0.862054	0.374124	0.659802	0.374597	0.909229	0.411994	0.664683
PHGDH	1	119648411	0.550148	0.82958	0.663165	-0.999489	0.57104	0.88683	0.643912	-1.02641	0.550712	0.845856	0.651071	-0.936774
HMGCS2	1	119747996	0.851705	0.931978	0.913869	-1.13364	0.827617	0.928552	0.891299	-1.21656	0.829749	0.929519	0.892665	-1.17665
REG4	1	119794018	0.573544	0.727533	0.788341	-0.0533044	0.521811	0.669755	0.779107	-0.101207	0.605469	0.791346	0.765113	-0.0426604
ADAM30	1	119893533	0.0905088	0.317323	0.285226	0.0140679	0.145937	0.419507	0.347877	0	0.25805	0.69563	0.370959	0
NOTCH2	1	119911553	0.743565	0.979149	0.759399	0.313976	0.714537	0.970341	0.736378	0.365882	0.719968	0.974957	0.738461	0.396793
SEC22B	1	120150898	0.460706	0.848456	0.542993	0.273141	0.399031	0.869154	0.459103	0.311861	0.426607	0.947228	0.450375	0.419778
NBPF26	1	120723923	0.750267	0.92473	0.811337	0.394171	0.831253	0.946557	0.878186	0.274227	0.837704	0.91085	0.919694	0.182966
PPIAL4A	1	120889746	-0.0106014	-0.0298817	0.354778	0.0286643	0.100773	0.275035	0.3664	0.0206615	0.217571	0.63065	0.344994	0.017311
FCGR1B	1	121087345	0.622527	0.847075	0.734913	0.541322	0.617468	0.86052	0.717552	0.541308	0.590625	0.83579	0.706667	0.674675
FAM72B	1	121167646	0.813508	0.86119	0.944632	0.0421056	0.822396	0.89623	0.917617	0.148118	0.801752	0.891332	0.899499	0.245229
SRGAP2C	1	121184810	0.249432	0.764268	0.326368	0.53328	0.298639	0.785605	0.380139	0.523112	0.276333	0.725645	0.38081	0.568916
HIST2H3PS2	1	143905556	0.820239	0.846263	0.969248	-0.242146	0.62455	0.647849	0.964036	-0.369551	0.527503	0.566417	0.931297	-0.3934
FAM72C	1	143955364	0.735134	0.857432	0.857367	-0.650846	0.862718	0.879742	0.980649	-0.362848	0.824785	0.843514	0.977797	-0.30947
PPIAL4E	1	144372875	0.00927759	0.0219308	0.423039	0.140974	0.00773313	0.0159735	0.484123	0.0540318	0.101589	0.249041	0.40792	0.136398
NBPF15	1	144421386	0.621343	0.971786	0.639383	0.630878	0.674297	0.976141	0.690777	0.559897	0.688211	0.977321	0.704181	0.565966
PPIAL4F	1	144592868	0.112466	0.33932	0.331445	0.00667887	0.208662	0.534195	0.390609	0.0171487	0.291941	0.77957	0.374489	0.00640916
SRGAP2B	1	144887265	0.389829	0.787157	0.495236	0.399025	0.398021	0.772974	0.514922	0.435363	0.461307	0.796453	0.579201	0.410104
FAM72D	1	145096000	0.511196	0.80133	0.637934	0.77049	0.631906	0.750146	0.842377	0.542281	0.662915	0.786049	0.843351	0.613136
PPIAL4D	1	145241630	0.132101	0.512915	0.257549	0.0140679	0.150764	0.449904	0.335102	0.0134541	0.257559	0.691509	0.37246	0.0174927
NBPF20	1	145289900	0.672172	0.949107	0.708215	0.534394	0.736005	0.944934	0.778896	0.446723	0.716041	0.944276	0.758297	0.492565
GPR89A	1	145607990	0.58339	0.861156	0.67745	0.236946	0.769581	0.902075	0.853123	0.117652	0.601704	0.840573	0.715826	0.253331
PDZK1	1	145670852	0.983535	0.986533	0.996961	-0.266469	0.979579	0.982331	0.997198	-0.350741	0.976326	0.978506	0.997772	-0.276575
CD160	1	145719471	0.771554	0.947534	0.814276	1.42705	0.790642	0.951506	0.830938	1.33759	0.812979	0.942656	0.862435	1.34853
RNF115	1	145738868	0.337601	0.913189	0.369695	0.562587	0.395361	0.911834	0.433589	0.501155	0.392876	0.917562	0.428174	0.542612
POLR3C	1	145824088	0.773029	0.91994	0.840304	-0.393847	0.717703	0.961402	0.746517	-0.460722	0.720712	0.948802	0.759603	-0.364755
NUDT17	1	145845629	0.697591	0.771182	0.904574	-0.406314	0.813292	0.896589	0.907096	-0.35919	0.645979	0.866886	0.745172	-0.552838
PIAS3	1	145848522	0.764588	0.943449	0.810418	0.195615	0.826824	0.929039	0.889978	0.149663	0.852168	0.939413	0.907128	0.13039
ANKRD35	1	145866560	0.891545	0.943029	0.945406	-0.36425	0.882468	0.938785	0.940011	-0.349092	0.837594	0.928199	0.902387	-0.513107
ITGA10	1	145891208	0.659688	0.935644	0.705064	0.758631	0.704227	0.948315	0.742609	0.6992	0.685718	0.938534	0.730626	0.71083
PEX11B	1	145911350	0.816947	0.91184	0.895932	-0.268686	0.806014	0.893998	0.901584	-0.195845	0.825763	0.928007	0.889824	-0.194269
RBM8A	1	145917714	0.489154	0.802209	0.609759	-0.492792	0.556299	0.827637	0.672153	-0.441671	0.50582	0.829168	0.610034	-0.428325
LIX1L	1	145933423	0.586055	0.939888	0.623538	0.4438	0.562665	0.927818	0.606439	0.517322	0.576963	0.913825	0.631371	0.461518
ANKRD34A	1	145959442	0.651995	0.833305	0.782421	0.0865927	0.697401	0.910431	0.766012	0.0341155	0.66873	0.81842	0.8171	0.0260744
POLR3GL	1	145964702	0.829709	0.957465	0.866568	-0.248989	0.840828	0.908466	0.925547	-0.248726	0.837296	0.953134	0.878467	-0.273541
TXNIP	1	145992435	0.835993	0.929437	0.899462	0.0499664	0.821835	0.910386	0.902732	0.0644597	0.822723	0.907112	0.90697	0.0983888
HFE2	1	146017468	0.671788	0.799531	0.840228	0.0752811	0.707788	0.83639	0.846241	-0.0893024	0.672115	0.778785	0.86303	0.0776264
NBPF10	1	146064699	0.520929	0.902452	0.577238	0.617426	0.581337	0.893841	0.65038	0.544928	0.583406	0.876058	0.665945	0.556881
ENSG00000213240	1	146113652	0.447806	0.722707	0.619623	0.315561	0.672812	0.781402	0.861032	-0.108591	0.58933	0.814807	0.723276	-0.103809
NOTCH2NL	1	146146203	0.270736	0.884987	0.305921	1.13022	0.252466	0.891627	0.283152	1.12393	0.273179	0.890593	0.306739	1.18502
ENSG00000270339	1	146344131	0.19291	0.419596	0.459753	0.910799	0.435716	0.80698	0.539934	0.696726	0.213079	0.532638	0.400045	0.728535
NBPF12	1	146938744	0.56178	0.90853	0.61834	0.510037	0.688358	0.910044	0.756401	0.366871	0.718434	0.933219	0.769846	0.367382
PRKAB2	1	147155106	0.361191	0.861949	0.41904	0.723368	0.344943	0.890417	0.387395	0.732421	0.344196	0.893448	0.385245	0.842091
FMO5	1	147175351	0.974503	0.977764	0.996665	-0.0543663	0.966035	0.971038	0.994848	-0.0936935	0.970207	0.976342	0.993716	-0.0129751
CHD1L	1	147242641	0.896153	0.920481	0.97357	-0.156527	0.902049	0.964586	0.935167	-0.234751	0.878073	0.937462	0.936649	-0.169176
BCL9	1	147541412	0.841044	0.927277	0.907005	-0.02995	0.851234	0.908263	0.937211	-0.00290237	0.86286	0.926657	0.931154	-0.0374171
ACP6	1	147629652	0.551642	0.978943	0.563508	0.827786	0.65462	0.974414	0.671809	0.701534	0.659647	0.982007	0.671733	0.697514
GJA5	1	147756199	0.715919	0.845343	0.846897	-0.264217	0.713786	0.844145	0.845574	-0.19123	0.684809	0.802565	0.853275	-0.174679
GPR89B	1	147928393	0.386529	0.880675	0.438901	0.570742	0.520504	0.835283	0.623148	0.381082	0.514707	0.907225	0.567342	0.490587
NBPF11	1	148102046	0.50838	0.919837	0.552685	0.497499	0.61937	0.924687	0.669816	0.411789	0.613212	0.926341	0.661973	0.433373
PPIAL4G	1	148479824	0.163835	0.691769	0.236835	1.91965	0.203828	0.628206	0.32446	1.6595	0.233054	0.756801	0.307946	1.75549
NBPF14	1	148531385	0.617515	0.934808	0.66058	0.524587	0.697794	0.945938	0.737674	0.470458	0.701887	0.951803	0.737428	0.479258
NUDT4B	1	148748894	0.0947453	0.145199	0.65252	0.322271	0.321501	0.535125	0.600795	0.302139	0.22986	0.353143	0.650898	0.387702
PDE4DIP	1	148808181	0.891701	0.982639	0.907456	0.000694826	0.90111	0.976242	0.92304	0.0110419	0.903428	0.98055	0.921348	0.0508434
NBPF9	1	149054027	0.527667	0.959212	0.550105	0.645253	0.629359	0.970943	0.648193	0.536877	0.629463	0.971879	0.647676	0.553597
NBPF19	1	149390623	0.3632	0.94245	0.385379	1.2433	0.407601	0.938784	0.43418	1.13815	0.391387	0.945563	0.413919	1.22635
PPIAL4C	1	149583865	-0.0142573	-0.0188156	0.757742	0.374028	0.423768	0.478251	0.886079	0.131006	0.446378	0.507791	0.879058	0.168823
FCGR1A	1	149782671	0.798299	0.83735	0.953363	0.074505	0.818881	0.866931	0.944574	0.0640399	0.806513	0.834117	0.966907	0.108484
HIST2H2BF	1	149782689	0.916145	0.953746	0.960576	-0.533058	0.915676	0.967011	0.946914	-0.571075	0.902848	0.958026	0.942405	-0.536348
HIST2H3D	1	149813271	0.687323	0.878563	0.782326	-1.15972	0.684958	0.841322	0.814145	-1.028	0.59057	0.777614	0.759464	-1.16038
HIST2H4A	1	149832659	0.583784	0.967058	0.603671	-1.29965	0.624114	0.95675	0.652327	-1.17897	0.579219	0.977746	0.592402	-1.27416
HIST2H3C	1	149839538	0.737959	0.934591	0.789607	-1.42668	0.44623	0.619313	0.720524	-1.2924	0.516887	0.671484	0.769767	-1.32965
HIST2H2AA3	1	149842188	0.658783	0.8591	0.766829	-0.925808	0.671546	0.84864	0.79132	-0.867879	0.62434	0.879805	0.709634	-0.9973
HIST2H2AA4	1	149851061	0.615207	0.754687	0.815182	-0.841816	0.683012	0.810348	0.842863	-0.655007	0.709092	0.821582	0.863082	-0.628969
HIST2H3A	1	149852619	0.269899	0.284646	0.948192	-0.824117	-0.107954	-0.121304	0.889948	-0.791122	0.348194	0.366307	0.950551	-0.852622
HIST2H4B	1	149854045	0.844265	0.861806	0.979646	-0.107584	0.808357	0.811348	0.996313	-0.247524	0.763121	0.780015	0.978341	0.092004
HIST2H2BE	1	149884459	0.8292	0.91177	0.909439	-0.533698	0.838909	0.916603	0.915237	-0.498214	0.821963	0.92348	0.890072	-0.508911
HIST2H2AC	1	149886975	0.262263	0.622732	0.421149	-1.19387	0.256815	0.610021	0.420994	-1.1188	0.257765	0.615235	0.41897	-1.0766
HIST2H2AB	1	149887524	0.428269	0.805439	0.531721	-1.50698	0.438417	0.783842	0.559318	-1.32178	0.390664	0.719002	0.543342	-1.34775
BOLA1	1	149887890	0.318259	0.665025	0.478566	-0.80934	0.381803	0.628135	0.607836	-0.67895	0.368239	0.79951	0.46058	-0.733305
SV2A	1	149903318	0.856679	0.969734	0.883417	0.0702582	0.853178	0.954137	0.894189	0.152317	0.862395	0.935061	0.922287	0.1606
SF3B4	1	149923317	0.67801	0.873614	0.776098	-0.521182	0.75071	0.934438	0.803382	-0.448637	0.711337	0.89737	0.792691	-0.436839
MTMR11	1	149928651	0.875471	0.980094	0.893252	0.74507	0.884436	0.958172	0.923045	0.654995	0.945085	0.978436	0.965915	0.758453
OTUD7B	1	149937812	0.942969	0.965905	0.976254	-0.0902222	0.963492	0.975586	0.987603	-0.0700499	0.959101	0.972286	0.986439	-0.100458
VPS45	1	150067279	0.664053	0.93131	0.713031	0.18991	0.782393	0.903161	0.866283	0.0923715	0.690484	0.936266	0.737487	0.218375
PLEKHO1	1	150149183	0.622562	0.74388	0.836912	0.00358993	0.620872	0.736258	0.843281	0.0571588	0.598546	0.708775	0.844479	-0.0379367
ANP32E	1	150218417	0.870254	0.913076	0.953102	-0.0726182	0.880236	0.92514	0.951462	-0.00702379	0.86108	0.902869	0.953715	0.00888886
CA14	1	150257159	0.95531	0.974211	0.980598	-0.182788	0.934558	0.94279	0.991269	-0.275712	0.865684	0.885046	0.978123	-0.216022
APH1A	1	150265399	0.517595	0.839148	0.61681	-0.614636	0.611672	0.7868	0.777417	-0.45445	0.517394	0.82682	0.625765	-0.533875
C1orf54	1	150268200	0.710411	0.783214	0.907046	-0.174773	0.766548	0.816009	0.939387	-0.139359	0.812614	0.874019	0.929744	-0.168645
CIART	1	150282543	0.747106	0.867231	0.861485	-0.447696	0.684291	0.870336	0.786238	-0.53381	0.713803	0.937233	0.761607	-0.509216
MRPS21	1	150293720	0.746169	0.940879	0.793055	-0.639708	0.794328	0.9524	0.834028	-0.589265	0.725588	0.957404	0.75787	-0.632814
PRPF3	1	150321476	0.711657	0.965314	0.737229	0.356918	0.873663	0.956585	0.913314	0.183667	0.89217	0.968778	0.920923	0.169769
RPRD2	1	150363091	0.785985	0.908356	0.865283	0.0421722	0.839063	0.905294	0.92684	0.0163747	0.835717	0.911295	0.917065	0.0397655
TARS2	1	150487364	0.726506	0.910783	0.797672	-0.553655	0.706809	0.947872	0.74568	-0.599031	0.671547	0.945731	0.710082	-0.615771
ECM1	1	150508062	0.976886	0.984908	0.991856	-0.074338	0.966957	0.983718	0.982962	-0.108297	0.972155	0.984303	0.987659	0.000589168
ADAMTSL4	1	150549369	0.753836	0.894432	0.84281	0.390551	0.72501	0.871973	0.831459	0.435816	0.806868	0.899488	0.89703	0.260278
MCL1	1	150574551	0.7734	0.952786	0.811725	0.181876	0.739816	0.919263	0.804792	0.195664	0.766407	0.941269	0.814227	0.233048
ENSA	1	150600851	0.905443	0.928196	0.975487	-0.23755	0.892376	0.916462	0.973719	-0.230878	0.8866	0.927656	0.955743	-0.21296
GOLPH3L	1	150646225	0.957527	0.963238	0.994071	-0.185377	0.955592	0.971233	0.983897	-0.13192	0.961066	0.976062	0.984636	-0.05195
HORMAD1	1	150698060	0.188873	0.608455	0.310415	1.16343	0.0870304	0.33037	0.263433	1.21072	0.0950028	0.484905	0.19592	1.33975
CTSS	1	150730196	0.759944	0.825562	0.920517	-0.338899	0.730552	0.802781	0.910026	-0.261687	0.709284	0.766492	0.925364	-0.222446
CTSK	1	150796208	0.775572	0.899547	0.86218	0.248093	0.771898	0.899812	0.857844	0.280232	0.726486	0.905268	0.802509	0.411939
ARNT	1	150809705	0.642884	0.948139	0.678048	0.182407	0.73124	0.938064	0.779521	0.140001	0.707902	0.938289	0.75446	0.185678
CTXND2	1	150887136	0.205057	0.547682	0.374408	0.280459	0.230991	0.479876	0.481354	0.197384	0.319427	0.711983	0.448644	0.218964
SETDB1	1	150926263	0.869327	0.95144	0.913695	-0.0517632	0.933129	0.950902	0.981309	-0.13844	0.907976	0.950818	0.954943	-0.159209
CERS2	1	150960583	0.766818	0.925755	0.828317	-0.588676	0.781028	0.933703	0.836484	-0.529796	0.76787	0.923745	0.831258	-0.508198
ANXA9	1	150982017	0.885101	0.96577	0.916472	-0.641098	0.855697	0.941963	0.908419	-0.647696	0.865294	0.952794	0.908165	-0.613872
MINDY1	1	150996086	0.781797	0.894815	0.873697	-0.432568	0.815728	0.923188	0.883598	-0.423591	0.726767	0.919532	0.790367	-0.508967
PRUNE1	1	151008420	0.852883	0.927643	0.919408	-0.37276	0.867917	0.913889	0.949696	-0.299397	0.849619	0.918181	0.925329	-0.308692
BNIPL	1	151036570	0.935593	0.96553	0.968994	-0.432645	0.937081	0.972261	0.963817	-0.466893	0.895989	0.968282	0.925339	-0.591876
C1orf56	1	151047740	0.900743	0.952525	0.945637	-0.492528	0.931073	0.976715	0.95327	-0.43896	0.913277	0.958463	0.952856	-0.397157
CDC42SE1	1	151050971	0.582612	0.760671	0.765918	-0.0155832	0.63937	0.734856	0.870062	-0.0175137	0.618582	0.739187	0.83684	-0.0141985
MLLT11	1	151057758	0.790747	0.926295	0.853666	0.434223	0.790621	0.935599	0.845042	0.481614	0.819611	0.924296	0.886741	0.40071
GABPB2	1	151070578	0.453027	0.933649	0.485222	0.664502	0.504344	0.955414	0.52788	0.617967	0.629523	0.966518	0.651331	0.494606
SEMA6C	1	151131685	0.622521	0.898213	0.693066	0.246518	0.626535	0.841071	0.744925	0.256911	0.746608	0.879521	0.84888	0.0815147
TNFAIP8L2	1	151156629	0.806329	0.85044	0.948132	-0.101749	0.683378	0.825629	0.827707	0.0500323	0.763784	0.826143	0.924518	-0.0675881
SCNM1	1	151156664	0.688069	0.912832	0.753775	-0.506566	0.643347	0.901054	0.713993	-0.541615	0.578003	0.918751	0.629118	-0.566752
LYSMD1	1	151159748	0.917902	0.932979	0.98384	-0.114269	0.921592	0.929386	0.991614	-0.194842	0.917634	0.95038	0.965545	-0.222805
TMOD4	1	151169986	0.409112	0.51117	0.800345	-0.219658	0.163297	0.173132	0.943191	-0.0939876	0.402178	0.428704	0.938124	-0.161068
VPS72	1	151169987	0.527175	0.868858	0.606744	-0.554789	0.564594	0.886126	0.637149	-0.552793	0.527386	0.896607	0.588202	-0.545025
PIP5K1A	1	151197949	0.815374	0.954128	0.854575	0.0908186	0.886832	0.954536	0.929072	0.0466745	0.883972	0.968539	0.912686	0.0794987
PSMD4	1	151254703	0.380656	0.821065	0.463613	-0.854439	0.408623	0.916257	0.44597	-0.867738	0.362489	0.881513	0.411212	-0.869857
ZNF687	1	151281618	0.646839	0.836185	0.773559	-0.480212	0.628281	0.790992	0.794295	-0.415366	0.579426	0.804045	0.72064	-0.461755
PI4KB	1	151291797	0.791229	0.893999	0.885044	-0.287317	0.789248	0.858692	0.919129	-0.263404	0.697847	0.890971	0.783243	-0.36708
RFX5	1	151340640	0.77803	0.857442	0.907385	-0.321104	0.804377	0.86271	0.932384	-0.266864	0.706893	0.861406	0.820627	-0.32847
SELENBP1	1	151364302	0.716477	0.948728	0.755197	-0.741929	0.708173	0.967879	0.731675	-0.763338	0.649675	0.967463	0.671524	-0.797757
PSMB4	1	151399534	0.457584	0.879801	0.5201	-0.768774	0.466357	0.922643	0.505457	-0.736524	0.449441	0.93959	0.478337	-0.759804
POGZ	1	151402724	0.429435	0.923393	0.465062	0.505269	0.495453	0.918819	0.539228	0.461435	0.503168	0.934973	0.538163	0.462839
CGN	1	151510510	0.830329	0.920566	0.901976	-0.513408	0.795534	0.922717	0.862165	-0.578765	0.763927	0.932662	0.819083	-0.617719
TUFT1	1	151540305	0.874152	0.946517	0.923545	-0.286635	0.894832	0.966465	0.925881	-0.319263	0.833614	0.959988	0.868358	-0.366638
SNX27	1	151612006	0.849048	0.971211	0.874215	0.0503098	0.845768	0.9775	0.865235	0.0972188	0.849048	0.974201	0.871533	0.112304
CELF3	1	151702404	0.885146	0.910413	0.972247	0.256696	0.854618	0.883993	0.96677	0.127142	0.8624	0.891056	0.96784	0.108495
RIIAD1	1	151710433	0.766865	0.82327	0.931487	-0.365007	0.897069	0.901293	0.995314	-0.302265	0.864564	0.884212	0.97778	-0.405769
MRPL9	1	151759643	0.484191	0.823932	0.58766	-0.653076	0.519011	0.885342	0.586226	-0.647957	0.506961	0.902379	0.561805	-0.599015
OAZ3	1	151762899	0.887771	0.888663	0.998996	-0.0998756	0.914831	0.925454	0.988521	-0.173854	0.878772	0.895155	0.981698	-0.180686
TDRKH	1	151770107	0.882062	0.98166	0.898541	-0.436096	0.836597	0.979108	0.854449	-0.485536	0.824321	0.973324	0.846913	-0.457477
LINGO4	1	151800264	0.87944	0.88615	0.992428	-0.0800351	0.933508	0.937733	0.995495	-0.146547	0.91472	0.915616	0.999022	-0.0751494
RORC	1	151806071	0.865717	0.920232	0.94076	-0.372338	0.867506	0.923693	0.939172	-0.360141	0.831912	0.927432	0.897006	-0.425211
C2CD4D	1	151837819	0.783762	0.948958	0.825919	-0.744143	0.782868	0.9196	0.851314	-0.729522	0.745028	0.916741	0.812692	-0.733901
THEM5	1	151847263	0.628895	0.795664	0.790403	-0.328886	0.710013	0.871418	0.814778	-0.186198	0.610729	0.759858	0.80374	-0.258715
THEM4	1	151873584	0.52623	0.902496	0.583083	0.43287	0.641083	0.877262	0.730777	0.323695	0.730159	0.891281	0.819224	0.240362
S100A10	1	151982915	0.909309	0.957327	0.949842	-0.437553	0.931333	0.958732	0.971422	-0.271799	0.908717	0.958569	0.947994	-0.248642
S100A11	1	152032506	0.652247	0.888835	0.733823	-0.664872	0.76031	0.931236	0.816453	-0.546164	0.697356	0.915406	0.761799	-0.547532
TCHHL1	1	152084144	0.282326	0.557554	0.506366	0.0145518	0.342479	0.737574	0.464332	0.0616325	0.376083	0.690711	0.544487	0.020123
TCHH	1	152106317	0.755621	0.784775	0.962851	0.124193	0.713648	0.750208	0.951267	0.149721	0.762923	0.788976	0.966978	0.181271
RPTN	1	152153595	0.194148	0.607968	0.319339	0.0140679	0.160402	0.407354	0.393764	0	0.0991872	0.244083	0.406366	0.0137982
HRNR	1	152212082	0.85485	0.963925	0.886844	1.71097	0.892701	0.985365	0.90596	1.67114	0.885092	0.97954	0.903579	1.63614
FLG	1	152302175	0.769971	0.808627	0.952196	0.297025	0.795418	0.835081	0.952504	0.320163	0.834571	0.870828	0.958366	0.293202
FLG2	1	152348735	0.290903	0.333142	0.873211	0.108808	0.418327	0.466078	0.897549	0.111334	0.295127	0.341546	0.86409	0.172603
CRNN	1	152409243	0.245362	0.638613	0.384211	0.0251515	0.210896	0.479573	0.439759	0.0134541	0.307674	0.690616	0.445507	0.0137982
LCE5A	1	152510844	0.199729	0.619305	0.322505	0.00298435	0.310677	0.814362	0.381497	0.00606509	0.346027	0.747921	0.462651	0.00271464
IVL	1	152908545	0.484995	0.833587	0.581817	0.00298435	0.347872	0.632876	0.549669	-0.00132395	0.363794	0.639407	0.568955	0.00271464
PRR9	1	153217584	0.52678	0.814386	0.646844	0.00411162	0.617681	0.841355	0.73415	0.00349784	0.385559	0.780416	0.494043	-0.0109362
LOR	1	153259700	0.47751	0.66104	0.722363	-0.0745472	0.612413	0.714112	0.857586	-0.075049	0.658968	0.806038	0.81754	0.0268996
S100A9	1	153357854	0.110109	0.333563	0.3301	-1.77383	0.115637	0.284228	0.406846	-1.49602	0.0941606	0.255445	0.368614	-1.60796
S100A12	1	153373706	0.39738	0.531879	0.747126	-0.196708	0.126314	0.162314	0.778208	-0.172266	0.47837	0.658354	0.726616	-0.213696
S100A8	1	153390032	0.285622	0.533953	0.53492	-1.44399	0.369709	0.640945	0.57682	-1.26985	0.260866	0.527478	0.494554	-1.49506
S100A7	1	153457744	0.236036	0.337036	0.700327	-0.0349275	0.0851532	0.141795	0.600536	-0.0317898	-0.106079	-0.136481	0.777247	-0.0201508
S100A6	1	153534599	0.786408	0.943509	0.833493	-0.66123	0.810395	0.951245	0.85193	-0.555155	0.780415	0.946431	0.824587	-0.578411
S100A5	1	153537147	0.328217	0.455211	0.72102	-0.0698536	0.277128	0.359119	0.77169	-0.00470746	0.28738	0.456518	0.629505	-0.047141
S100A4	1	153543613	0.67395	0.847655	0.795076	-0.725969	0.710806	0.873267	0.813962	-0.684413	0.644116	0.864332	0.745218	-0.705819
S100A3	1	153547329	0.693176	0.752899	0.920675	-0.249536	0.361178	0.444587	0.81239	0.0220227	0.622986	0.643521	0.968088	-0.228146
S100A2	1	153561108	0.672578	0.776276	0.866417	-0.76654	0.712624	0.79782	0.893214	-0.751205	0.779205	0.917035	0.849701	-0.803779
S100A16	1	153606886	0.910442	0.985071	0.92424	-0.675683	0.92911	0.984702	0.943544	-0.55003	0.905452	0.981016	0.922974	-0.602067
S100A14	1	153614255	0.924023	0.967333	0.955227	-0.913046	0.935964	0.984513	0.950688	-0.842504	0.923458	0.97419	0.947924	-0.876978
S100A13	1	153618787	0.579477	0.9649	0.600557	-0.981436	0.56877	0.93194	0.610308	-0.957691	0.498955	0.96433	0.51741	-1.05575
S100A1	1	153627926	0.776767	0.938744	0.827454	-1.10726	0.796612	0.938636	0.848691	-1.01289	0.775919	0.955751	0.811842	-1.08023
CHTOP	1	153633982	0.613058	0.929423	0.659612	0.233915	0.750674	0.937948	0.800336	0.164883	0.767839	0.950937	0.807455	0.181547
SNAPIN	1	153658654	0.546812	0.94198	0.580492	-0.776737	0.566482	0.887655	0.638178	-0.697256	0.532713	0.902282	0.590406	-0.677
ILF2	1	153661788	0.566109	0.930729	0.608242	-0.661556	0.549924	0.933684	0.588983	-0.635238	0.590543	0.949955	0.621653	-0.571993
NPR1	1	153678637	0.718136	0.848841	0.84602	-0.571327	0.691075	0.788848	0.876056	-0.477097	0.660674	0.800432	0.825397	-0.609318
INTS3	1	153728067	0.601229	0.878766	0.684175	0.308643	0.742764	0.896991	0.828062	0.199542	0.77284	0.898721	0.859933	0.174636
SLC27A3	1	153774354	0.620814	0.841995	0.737313	-0.416636	0.597795	0.843326	0.708855	-0.459512	0.470614	0.859382	0.547619	-0.603575
GATAD2B	1	153789030	0.628282	0.940831	0.667795	0.193003	0.684854	0.955321	0.716884	0.216121	0.668095	0.933215	0.715906	0.22461
DENND4B	1	153929501	0.547383	0.69926	0.782803	0.0117914	0.516256	0.650859	0.793192	0.0210905	0.625088	0.726455	0.860463	-0.127312
CRTC2	1	153947669	0.741047	0.854595	0.867132	-0.30907	0.825928	0.918953	0.898771	-0.328021	0.635883	0.890911	0.713744	-0.450906
SLC39A1	1	153959099	0.534691	0.882263	0.606044	-0.728087	0.654414	0.868388	0.753596	-0.542724	0.560141	0.882325	0.634847	-0.596228
CREB3L4	1	153967534	0.680648	0.930825	0.731231	-0.761382	0.694205	0.93904	0.739271	-0.727533	0.666076	0.93556	0.711954	-0.739713
JTB	1	153974269	0.538836	0.891678	0.604294	-0.70173	0.604058	0.809076	0.746602	-0.522966	0.515911	0.851726	0.605723	-0.610062
RAB13	1	153981617	0.59086	0.932176	0.63385	-0.66424	0.563501	0.902523	0.624362	-0.664901	0.530245	0.939399	0.564451	-0.693914
RPS27	1	153990755	0.330895	0.795765	0.41582	-0.828331	0.326549	0.615136	0.530857	-0.68747	0.315227	0.697654	0.451838	-0.67954
NUP210L	1	153992685	0.346768	0.657483	0.527417	0.485996	0.529921	0.668421	0.792795	0.340834	0.394343	0.529156	0.745229	0.33235
TPM3	1	154155304	0.916298	0.951626	0.962876	-0.250518	0.91709	0.953455	0.96186	-0.256318	0.913785	0.960542	0.951322	-0.218613
C1orf189	1	154199372	0.714216	0.885078	0.806953	-0.0294539	0.723228	0.876118	0.825492	-0.04109	0.494275	0.66144	0.747271	-0.0273569
C1orf43	1	154206706	0.619753	0.90161	0.687385	-0.717256	0.684042	0.900594	0.759545	-0.596549	0.637358	0.904658	0.70453	-0.623477
UBAP2L	1	154220179	0.783626	0.868251	0.902534	-0.178296	0.839131	0.888744	0.944177	-0.242856	0.760666	0.8857	0.858831	-0.244652
HAX1	1	154272511	0.474863	0.863189	0.550126	-0.78313	0.514226	0.857936	0.599376	-0.712561	0.50095	0.872914	0.573883	-0.709967
AQP10	1	154321090	0.290406	0.34119	0.851158	-0.0417852	0.43352	0.573258	0.75624	-0.155528	0.434033	0.490017	0.885752	-0.155077
ATP8B2	1	154325553	0.82978	0.945704	0.87742	0.14878	0.817862	0.928864	0.880497	0.227591	0.847944	0.93854	0.903471	0.14169
IL6R	1	154405193	0.671259	0.851283	0.788526	0.03944	0.677391	0.82782	0.818282	0.111948	0.685815	0.813734	0.8428	-0.000380379
SHE	1	154469772	0.678578	0.882587	0.768851	0.462483	0.708245	0.874828	0.809582	0.397869	0.714559	0.882458	0.809738	0.418196
TDRD10	1	154502219	0.706735	0.945228	0.747687	0.6194	0.713654	0.959399	0.743855	0.546864	0.786938	0.92898	0.847099	0.377552
UBE2Q1	1	154548577	0.689891	0.90809	0.759717	-0.40519	0.686144	0.920433	0.745459	-0.385703	0.672738	0.936876	0.718065	-0.355373
CHRNB2	1	154567781	0.873915	0.896914	0.974357	0.218438	0.896851	0.912967	0.982348	0.204989	0.874923	0.884384	0.989302	0.156711
ADAR	1	154582062	0.816552	0.852859	0.957429	-0.129454	0.848265	0.90303	0.939355	-0.10579	0.821288	0.870819	0.943121	-0.0991695
KCNN3	1	154697455	0.661937	0.954439	0.693535	0.785407	0.685894	0.949326	0.722506	0.708431	0.654217	0.934441	0.700116	0.784834
PMVK	1	154924734	0.432265	0.851514	0.507643	-0.983366	0.455937	0.863433	0.528051	-0.905942	0.400987	0.873687	0.458959	-0.995359
PBXIP1	1	154944076	0.610476	0.917303	0.665512	-0.720502	0.670854	0.960008	0.6988	-0.701163	0.596638	0.935905	0.637498	-0.714015
PYGO2	1	154957026	0.643414	0.81516	0.789311	-0.446932	0.704142	0.814532	0.864474	-0.355992	0.588431	0.768249	0.765938	-0.39081
SHC1	1	154962298	0.846791	0.939833	0.901002	-0.286449	0.875541	0.905816	0.966578	-0.160733	0.820321	0.918745	0.892872	-0.253099
CKS1B	1	154974653	0.621238	0.961612	0.646038	-0.885405	0.64568	0.934682	0.690801	-0.778346	0.60445	0.953535	0.633904	-0.838974
FLAD1	1	154983338	0.710482	0.927188	0.766277	-0.53597	0.735953	0.940925	0.782158	-0.511933	0.601117	0.942175	0.63801	-0.628829
LENEP	1	154993586	0.82804	0.933697	0.88684	0.503193	0.902305	0.971403	0.928867	0.456713	0.931794	0.964806	0.965784	0.358905
ZBTB7B	1	155002630	0.5966	0.889	0.671091	-0.658553	0.669298	0.878499	0.761866	-0.529314	0.555972	0.89532	0.620976	-0.645262
DCST2	1	155018520	0.850954	0.909075	0.936066	-0.075061	0.954677	0.965403	0.988889	-0.115581	0.841773	0.898027	0.937358	-0.412499
DCST1	1	155033824	0.72861	0.85448	0.852695	0.0811085	0.763724	0.819313	0.932152	-0.196279	0.946822	0.954224	0.992242	-0.207656
ADAM15	1	155050566	0.513868	0.859011	0.598209	-0.844645	0.567472	0.83132	0.682616	-0.727416	0.469009	0.828564	0.56605	-0.820144
EFNA4	1	155063731	0.854432	0.965935	0.884566	-0.632382	0.882227	0.975509	0.904376	-0.551173	0.889555	0.979332	0.908328	-0.556989
ENSG00000251246	1	155063748	0.516073	0.908898	0.5678	-0.0648263	-0.0324262	-0.0484477	0.669302	-0.024652	0.573517	0.767382	0.747368	-0.0267558
EFNA3	1	155078872	0.698446	0.909845	0.767653	-0.849526	0.765908	0.920877	0.831716	-0.680316	0.720392	0.918207	0.784564	-0.733525
EFNA1	1	155127460	0.749313	0.932795	0.803298	-0.782811	0.807418	0.945645	0.853827	-0.670863	0.734297	0.940635	0.780639	-0.763426
SLC50A1	1	155135344	0.660063	0.924821	0.71372	-0.824113	0.658389	0.919321	0.716169	-0.792215	0.581888	0.92138	0.63154	-0.875556
DPM3	1	155139891	0.225684	0.820569	0.275034	-1.45868	0.290234	0.852937	0.340276	-1.27575	0.266028	0.945471	0.281371	-1.34935
KRTCAP2	1	155169408	0.646058	0.955308	0.676282	-0.684533	0.675129	0.937816	0.719895	-0.615773	0.627384	0.971574	0.64574	-0.647908
ENSG00000273088	1	155169409	0.208989	0.525242	0.39789	0.0336229	0.17617	0.333639	0.528025	0.0338793	0.0639365	0.159521	0.400803	0.084724
TRIM46	1	155173787	0.890969	0.961951	0.92621	0.316171	0.896494	0.964792	0.929209	0.391838	0.943554	0.964376	0.978409	0.166592
MUC1	1	155185824	0.972747	0.974517	0.998183	-0.217079	0.971736	0.973903	0.997775	-0.212073	0.964595	0.975637	0.988683	-0.28971
THBS3	1	155195588	0.781292	0.917665	0.851392	0.121768	0.859541	0.926028	0.928202	0.0132452	0.860807	0.918257	0.937436	-0.0244758
MTX1	1	155208699	0.662823	0.953974	0.694802	-0.646076	0.663128	0.939429	0.705884	-0.64777	0.570889	0.947243	0.602684	-0.717048
GBA	1	155234452	0.681968	0.921053	0.740422	-0.68148	0.66227	0.94852	0.698214	-0.677119	0.648588	0.914192	0.709466	-0.654183
FAM189B	1	155247205	0.621739	0.7509	0.827992	-0.500567	0.632402	0.719048	0.8795	-0.39866	0.565859	0.743823	0.760744	-0.528624
SCAMP3	1	155255979	0.566091	0.879674	0.643524	-0.77908	0.628551	0.9467	0.66394	-0.717851	0.56643	0.887057	0.638549	-0.710543
CLK2	1	155262868	0.752186	0.956205	0.786636	0.196563	0.90636	0.931161	0.973365	0.00488855	0.934134	0.955506	0.977633	-0.0322471
HCN3	1	155277583	0.851041	0.935768	0.909457	0.12259	0.854744	0.886279	0.964418	-0.0264148	0.894438	0.931175	0.960548	-0.0538663
PKLR	1	155289293	0.441135	0.645522	0.683377	0.333944	0.520923	0.671572	0.775677	0.232427	0.723096	0.795486	0.909	0.02276
FDPS	1	155308748	0.779656	0.941738	0.827891	-0.478892	0.709951	0.928186	0.76488	-0.519692	0.681014	0.943915	0.721478	-0.568575
RUSC1	1	155320896	0.882353	0.937872	0.940803	-0.201556	0.873016	0.921795	0.947082	-0.138717	0.855046	0.939296	0.910305	-0.234178
ASH1L	1	155335268	0.384286	0.941177	0.408304	0.551735	0.470744	0.948053	0.496537	0.483368	0.4093	0.957172	0.427614	0.574702
MSTO1	1	155610205	0.709506	0.839225	0.845431	-0.281458	0.747205	0.868684	0.860157	-0.351983	0.630874	0.889542	0.709212	-0.462069
YY1AP1	1	155659443	0.844897	0.872489	0.968375	-0.179597	0.875664	0.904439	0.968185	-0.220462	0.819336	0.892973	0.917537	-0.243418
DAP3	1	155687960	0.753889	0.946738	0.796302	-0.465193	0.73887	0.961603	0.768373	-0.481548	0.727986	0.965833	0.753739	-0.458554
GON4L	1	155749662	0.650355	0.932495	0.697436	0.248806	0.843908	0.945385	0.89266	0.129294	0.89477	0.956972	0.935	0.0749342
SYT11	1	155859509	0.629912	0.92658	0.679824	0.24811	0.662812	0.945994	0.700651	0.257891	0.651988	0.932597	0.699111	0.303552
RIT1	1	155897808	0.695672	0.971881	0.715799	0.223353	0.680736	0.950107	0.716483	0.233904	0.626502	0.968308	0.647007	0.30323
KHDC4	1	155913043	0.380483	0.913005	0.416737	0.739023	0.50984	0.930882	0.547695	0.597457	0.569208	0.931369	0.611152	0.561784
RXFP4	1	155941710	0.830613	0.92383	0.899097	0.16132	0.790684	0.867744	0.911195	0.279459	0.767293	0.891357	0.860815	0.223768
ARHGEF2	1	155946851	0.935317	0.96371	0.970537	-0.171909	0.938966	0.969253	0.968752	-0.145603	0.923756	0.969157	0.953154	-0.194809
SSR2	1	156009048	0.645536	0.892963	0.722915	-0.531377	0.75355	0.874734	0.861462	-0.409369	0.665866	0.889214	0.748825	-0.465472
UBQLN4	1	156035301	0.690503	0.850223	0.812144	-0.46345	0.739182	0.891864	0.828806	-0.419184	0.641977	0.871143	0.736936	-0.466751
LAMTOR2	1	156054752	0.420696	0.900865	0.466992	-1.03166	0.44739	0.884542	0.505787	-0.985706	0.408602	0.944695	0.432523	-1.06212
RAB25	1	156061160	0.527463	0.859889	0.613408	-0.93158	0.619587	0.901681	0.687147	-0.789354	0.571185	0.90939	0.628096	-0.843877
MEX3A	1	156072013	0.801966	0.883781	0.907425	-0.0184951	0.625704	0.741333	0.844026	0.100534	0.841046	0.887395	0.947769	0.0156341
LMNA	1	156082573	0.727005	0.867346	0.838195	-0.500997	0.763508	0.918539	0.83122	-0.521252	0.690329	0.900267	0.766805	-0.587306
SEMA4A	1	156147366	0.702041	0.802229	0.875113	-0.37446	0.767644	0.858633	0.894031	-0.377555	0.654522	0.803717	0.814369	-0.450189
SLC25A44	1	156193932	0.570964	0.655003	0.871697	-0.0306949	0.614673	0.6732	0.913062	-0.0126484	0.665665	0.736696	0.903581	-0.0745637
PMF1.BGLAP	1	156212982	0.308618	0.444951	0.6936	-0.887856	0.294363	0.366128	0.803989	-0.699878	0.159998	0.230186	0.695084	-0.869678
PMF1	1	156212993	0.465514	0.738914	0.629998	-0.50837	0.577445	0.7578	0.762003	-0.452481	0.406362	0.675294	0.601756	-0.500634
BGLAP	1	156241962	0.413896	0.892888	0.463548	0.774395	0.57169	0.814822	0.701613	0.581385	0.815779	0.898046	0.908393	0.278243
PAQR6	1	156243321	0.90896	0.965065	0.941865	0.252629	0.932896	0.961677	0.970072	0.136606	0.978807	0.979153	0.999646	-0.0787007
SMG5	1	156249224	0.753336	0.82504	0.91309	-0.260933	0.762432	0.804452	0.947766	-0.214274	0.699739	0.862437	0.811352	-0.354033
TMEM79	1	156282935	0.839357	0.948852	0.884603	-0.449692	0.814289	0.940391	0.865905	-0.478472	0.728279	0.960817	0.75798	-0.633789
GLMP	1	156290089	0.789778	0.916788	0.861463	-0.372423	0.804911	0.903043	0.891333	-0.33714	0.771432	0.897634	0.859406	-0.321792
VHLL	1	156298624	0.121651	0.220496	0.551713	0.0927737	0.44767	0.762427	0.587164	-0.0284208	0.241227	0.390948	0.61703	0.0309593
CCT3	1	156308968	0.470254	0.86652	0.542692	-0.769056	0.4972	0.90162	0.551452	-0.750958	0.496144	0.888536	0.558383	-0.677311
TSACC	1	156337314	0.847771	0.863128	0.982207	-0.332409	0.643116	0.643615	0.999224	-0.232065	0.654569	0.660343	0.991256	-0.100893
RHBG	1	156369212	0.708435	0.801732	0.88363	0.0995744	0.619927	0.84022	0.737815	0.203453	0.731873	0.755247	0.969052	-0.229265
C1orf61	1	156404250	0.411383	0.615822	0.668022	0.683876	0.569506	0.766226	0.743261	0.61441	0.36528	0.539005	0.677694	0.522196
MEF2D	1	156463727	0.793267	0.842146	0.941959	-0.0664909	0.81945	0.872475	0.939225	-0.0235802	0.808157	0.836492	0.966127	-0.0868481
IQGAP3	1	156525405	0.937035	0.947313	0.98915	-0.351257	0.938106	0.952957	0.984416	-0.344247	0.919225	0.941124	0.976731	-0.36022
TTC24	1	156579727	0.45339	0.585702	0.774096	0.346042	0.546507	0.706413	0.773636	0.311975	0.531836	0.623964	0.85235	0.28481
NAXE	1	156591762	0.494507	0.869098	0.568988	-1.04468	0.554477	0.886249	0.625645	-0.892299	0.536592	0.900286	0.596024	-0.916941
GPATCH4	1	156594487	0.883237	0.929617	0.950109	-0.239031	0.814039	0.900416	0.904069	-0.354095	0.776785	0.939834	0.826513	-0.3912
HAPLN2	1	156619294	0.679542	0.741746	0.916139	-0.254664	0.586954	0.628834	0.933401	-0.36197	0.642116	0.693692	0.92565	-0.434404
BCAN	1	156641390	0.955906	0.96811	0.987394	-0.28932	0.958856	0.967655	0.990908	-0.322785	0.934034	0.953347	0.979742	-0.520471
NES	1	156668763	0.750825	0.939818	0.798904	0.00750283	0.771532	0.900898	0.856403	0.000659927	0.777195	0.922909	0.842115	-0.0376762
CRABP2	1	156699606	0.659541	0.906515	0.727556	-1.19813	0.713795	0.944176	0.755997	-1.09935	0.689216	0.934819	0.737272	-1.10262
ISG20L2	1	156721891	0.781352	0.870924	0.897153	-0.26642	0.795308	0.887834	0.895785	-0.226626	0.684037	0.876519	0.780401	-0.339166
RRNAD1	1	156728442	0.573369	0.845659	0.678015	-0.693515	0.627862	0.883021	0.711039	-0.678066	0.524563	0.871144	0.602155	-0.77654
MRPL24	1	156737303	0.477767	0.890109	0.536751	-1.01844	0.485938	0.928223	0.523514	-1.00766	0.496047	0.953055	0.52048	-0.99338
HDGF	1	156742107	0.444682	0.807896	0.55042	-0.667071	0.582495	0.859309	0.677864	-0.561173	0.472681	0.850619	0.55569	-0.621022
PRCC	1	156750610	0.480889	0.782963	0.614191	-0.53136	0.595592	0.835277	0.713047	-0.462885	0.48588	0.828093	0.586746	-0.511147
SH2D2A	1	156806243	0.728073	0.766769	0.949534	0.0108336	0.789677	0.833702	0.947194	-0.0292201	0.766676	0.834015	0.919259	-0.0861318
NTRK1	1	156815640	0.850951	0.939991	0.905275	0.346484	0.834652	0.903192	0.924114	0.268837	0.876318	0.91098	0.961951	0.301227
INSRR	1	156840063	0.667764	0.869488	0.767997	0.756055	0.623416	0.776668	0.80268	0.709432	0.680864	0.861684	0.790155	0.692722
PEAR1	1	156893698	0.50855	0.847174	0.600289	0.691862	0.524885	0.825255	0.636027	0.703737	0.550925	0.797328	0.690964	0.579925
LRRC71	1	156920650	0.750898	0.938495	0.800109	0.133341	0.776336	0.905797	0.857075	0.0879439	0.745845	0.936463	0.796449	0.266486
ARHGEF11	1	156934840	0.807529	0.864624	0.933965	-0.179955	0.865512	0.926873	0.933798	-0.191038	0.734013	0.873625	0.840192	-0.277462
ETV3L	1	157092044	0.504233	0.752137	0.670401	0.0844954	0.351159	0.471907	0.744128	-0.497396	0.416459	0.479794	0.867996	-0.245278
ETV3	1	157121191	0.79012	0.866037	0.91234	-0.264787	0.867719	0.937641	0.925428	-0.226435	0.787489	0.88994	0.884878	-0.230229
FCRL5	1	157513377	0.688354	0.867888	0.793137	1.13803	0.667847	0.880818	0.758212	1.22006	0.682372	0.870793	0.783621	1.16007
FCRL4	1	157573749	0.601516	0.741949	0.810725	0.230724	0.575462	0.751557	0.765693	0.182124	0.519364	0.71427	0.727126	0.317885
FCRL3	1	157674321	0.828971	0.869054	0.953878	0.34819	0.837808	0.869135	0.963957	0.345963	0.810699	0.84681	0.957356	0.371874
FCRL2	1	157745733	0.686945	0.881928	0.778913	0.820525	0.69451	0.895579	0.775487	0.950606	0.683625	0.826596	0.827037	0.718591
FCRL1	1	157794403	0.760903	0.808637	0.940971	0.281347	0.77724	0.798243	0.973689	0.217698	0.774198	0.78657	0.984272	0.00464731
CD5L	1	157830914	0.00703346	0.0223337	0.314926	0.0185745	0.22643	0.564886	0.400843	0.0240224	0.213741	0.513293	0.416412	0.0180976
KIRREL1	1	157993273	0.472082	0.930985	0.507077	0.658339	0.473828	0.9214	0.514248	0.716608	0.462879	0.934643	0.495247	0.742415
CD1D	1	158179947	0.706438	0.761504	0.927688	-0.00870103	0.613332	0.62399	0.98292	0.0467411	0.657731	0.692195	0.950211	-0.112117
CD1A	1	158254137	0.605758	0.84419	0.717561	-0.792236	0.764666	0.887044	0.862038	-0.708622	0.71309	0.813501	0.876569	-0.562641
CD1C	1	158289786	0.85452	0.915438	0.933456	-0.59152	0.853156	0.894562	0.953714	-0.46643	0.884357	0.95323	0.927747	-0.56208
CD1B	1	158327951	0.560642	0.81891	0.68462	-0.996985	0.694645	0.810701	0.856845	-0.589808	0.769765	0.83371	0.9233	-0.514069
CD1E	1	158353696	0.866797	0.904197	0.958637	-0.635781	0.742431	0.7999	0.928155	-0.462096	0.884839	0.894021	0.989731	-0.317675
OR10K1	1	158461574	0.173111	0.808923	0.214002	0.0177624	0.0119702	0.0332144	0.360393	0.0171487	0.173739	0.606854	0.286295	0.0174927
OR6Y1	1	158544550	0.0917286	0.35732	0.256713	0.108619	0.00396911	0.0154966	0.256128	0.0359327	0.0310318	0.105673	0.29366	0.0975817
OR10Z1	1	158605268	0.19803	0.572179	0.346098	0.0164816	0.307322	0.714617	0.430051	0.0195624	0.27214	0.763432	0.356469	0.0420736
SPTA1	1	158610706	0.308373	0.606931	0.508085	0.579151	0.560768	0.824597	0.680052	0.617401	0.50293	0.894122	0.562485	0.573911
OR6N1	1	158747814	0.145108	0.319839	0.453692	0.0140679	0.360422	0.688965	0.523135	0.00237057	0.0694044	0.123261	0.563067	0.0137982
OR6K6	1	158754720	0.153561	0.509949	0.30113	0	0.182649	0.506685	0.360479	0	0.299316	0.791598	0.378116	0
MNDA	1	158831317	0.719688	0.806891	0.891928	0.175189	0.685896	0.805768	0.851233	0.164249	0.695325	0.798717	0.870552	0.261026
PYHIN1	1	158930796	0.682202	0.941281	0.724759	0.88854	0.696534	0.884789	0.787232	0.669663	0.698502	0.871178	0.80179	0.723106
IFI16	1	158999968	0.506065	0.878269	0.576206	0.509591	0.533046	0.879874	0.605821	0.432589	0.503882	0.88598	0.568728	0.567082
AIM2	1	159062484	0.761405	0.885662	0.859701	0.530524	0.833993	0.877757	0.950141	0.262887	0.823057	0.898169	0.916372	0.406136
CADM3	1	159171609	0.827509	0.827671	0.999804	-0.204285	0.882421	0.887253	0.994555	-0.102302	0.842872	0.8508	0.990682	-0.221194
ACKR1	1	159203307	0.755217	0.872336	0.865741	-1.02114	0.772763	0.857574	0.901104	-0.819611	0.742599	0.855742	0.867783	-0.939253
FCER1A	1	159289714	0.945722	0.955551	0.989714	-0.358474	0.896085	0.923693	0.97011	-0.388253	0.950452	0.960233	0.989814	-0.249815
OR10J1	1	159437845	0.303581	0.682951	0.444514	0.021457	0.140455	0.328203	0.427951	0	0.226274	0.507418	0.445933	0
CRP	1	159712289	0.0191074	0.034737	0.550059	0.00255403	0.0268172	0.0363234	0.738288	-0.00796556	0.16959	0.232747	0.728644	-0.00153354
DUSP23	1	159780932	0.345203	0.798281	0.432433	-0.982843	0.409167	0.815534	0.501716	-0.878413	0.344688	0.865044	0.398463	-0.909078
FCRL6	1	159800511	0.750333	0.893021	0.840219	0.153792	0.835227	0.95852	0.871372	0.304301	0.835569	0.914429	0.91376	0.117427
SLAMF8	1	159826750	0.8241	0.872678	0.944335	-0.0872072	0.782372	0.8401	0.931284	9.12975e-05	0.784915	0.840742	0.933598	-0.0479855
ENSG00000256029	1	159834474	0.841672	0.892855	0.942675	-0.0276305	0.856158	0.924603	0.925973	0.171189	0.809706	0.87901	0.921157	0.184172
VSIG8	1	159854316	0.86048	0.924941	0.930308	0.0240238	0.8538	0.927268	0.920769	0.297705	0.75982	0.837162	0.907614	-0.155682
CFAP45	1	159872364	0.914542	0.966625	0.946119	-0.528109	0.843663	0.953737	0.884587	-0.703784	0.862227	0.985849	0.874603	-0.704409
TAGLN2	1	159918107	0.619138	0.910189	0.680231	-0.787908	0.694913	0.91527	0.759244	-0.664499	0.623841	0.902382	0.691327	-0.686739
IGSF9	1	159927039	0.866781	0.913649	0.948703	-0.41848	0.871877	0.912744	0.955226	-0.373562	0.802632	0.917031	0.87525	-0.578756
SLAMF9	1	159951492	0.330496	0.51577	0.640781	-1.17607	0.603414	0.826974	0.729665	-1.1619	0.600049	0.788573	0.760929	-1.05391
KCNJ10	1	159998651	0.834144	0.92995	0.896977	0.432795	0.801538	0.906812	0.883907	0.356751	0.732649	0.839078	0.87316	0.50154
PIGM	1	160024953	0.8746	0.979951	0.892494	0.0456271	0.823689	0.967172	0.851646	0.122653	0.851334	0.963146	0.883909	0.100487
KCNJ9	1	160081570	0.913344	0.961463	0.949953	0.344729	0.936005	0.960006	0.974999	0.262603	0.946379	0.967118	0.978556	0.300762
IGSF8	1	160091340	0.360695	0.752185	0.479529	-0.93211	0.387308	0.778181	0.497709	-0.844661	0.328647	0.762151	0.43121	-0.922343
ATP1A2	1	160115759	0.804948	0.894012	0.900377	0.0971741	0.83895	0.895915	0.936417	0.0266146	0.84364	0.91104	0.926018	0.00436818
ATP1A4	1	160151570	0.962395	0.968304	0.993897	-0.369883	0.926817	0.935229	0.991005	-0.325957	0.950478	0.968481	0.981412	-0.462336
CASQ1	1	160190556	0.821685	0.902508	0.910447	0.17907	0.909047	0.951744	0.955138	0.204371	0.838026	0.850738	0.985058	-0.189533
PEA15	1	160205337	0.770048	0.919416	0.83754	-0.426723	0.843465	0.913141	0.923696	-0.28939	0.777552	0.91524	0.849561	-0.315888
DCAF8	1	160215715	0.806153	0.935608	0.861636	0.0133881	0.861238	0.928172	0.927886	-0.0140169	0.877704	0.944597	0.929183	-0.0309919
ENSG00000258465	1	160217464	0.324549	0.324602	0.999838	-0.368417	0.447216	0.455304	0.982237	-0.41565	0.239518	0.266343	0.899284	-0.302998
PEX19	1	160276812	0.625109	0.903973	0.691514	-0.590084	0.700187	0.875492	0.799764	-0.471254	0.653598	0.895252	0.730071	-0.48837
COPA	1	160289273	0.835935	0.895287	0.933706	-0.259594	0.852223	0.937048	0.909477	-0.268591	0.83929	0.916425	0.915831	-0.231551
NCSTN	1	160343272	0.725779	0.900199	0.806243	-0.486596	0.726531	0.928626	0.782371	-0.478236	0.728076	0.892503	0.815769	-0.406294
NHLH1	1	160367067	0.253192	0.387339	0.653672	0.552645	0.249103	0.412489	0.603901	0.497989	0.643454	0.792968	0.81145	0.274354
VANGL2	1	160400586	0.866367	0.9655	0.897325	0.288106	0.88252	0.966539	0.913073	0.34267	0.8899	0.968629	0.918721	0.296071
SLAMF6	1	160485030	0.86121	0.907092	0.949419	0.339453	0.812342	0.883412	0.919551	0.437398	0.830255	0.900728	0.921759	0.374057
CD84	1	160541095	0.534158	0.802651	0.665492	0.547345	0.508637	0.761637	0.66782	0.554459	0.520995	0.775388	0.671915	0.573491
SLAMF1	1	160608100	0.820988	0.898343	0.913892	0.307268	0.818475	0.901392	0.908012	0.329476	0.809608	0.875954	0.924259	0.372372
CD48	1	160678746	0.797374	0.815307	0.978004	-0.298833	0.73816	0.753661	0.979432	-0.231506	0.724909	0.745675	0.972151	-0.209825
SLAMF7	1	160739057	0.716354	0.766189	0.934957	0.151569	0.742332	0.801091	0.926652	0.197518	0.72063	0.764482	0.942638	0.162575
LY9	1	160796074	0.786035	0.842873	0.932567	0.213908	0.757822	0.835124	0.907436	0.333679	0.714732	0.793095	0.901194	0.276616
CD244	1	160830160	0.832774	0.878989	0.947423	0.0685538	0.829607	0.851757	0.973995	-0.107425	0.785755	0.792683	0.991261	0.0357286
ITLN1	1	160876539	-0.0510813	-0.148122	0.34486	-0.0479604	0.0224748	0.0434929	0.516746	-0.0430774	0.0218099	0.03472	0.628164	-0.0475221
ITLN2	1	160945025	0.145361	0.457582	0.317673	0.00667887	0.126658	0.328519	0.385542	0.00606509	0.164684	0.339944	0.484445	0.0137982
F11R	1	160995211	0.817491	0.917789	0.890718	-0.403946	0.850614	0.926643	0.917952	-0.347749	0.793041	0.92895	0.853695	-0.398907
ENSG00000270149	1	160997957	-0.0884649	-0.145678	0.607264	-0.884641	0.0786951	0.137716	0.571432	-0.95242	0.055593	0.112538	0.493995	-0.942855
TSTD1	1	161037631	0.587819	0.904881	0.649609	-0.987255	0.603067	0.914164	0.659692	-0.957149	0.579046	0.932566	0.620917	-0.991963
USF1	1	161039251	0.57603	0.910149	0.632896	-0.625192	0.585237	0.921744	0.634924	-0.619291	0.520945	0.943276	0.552272	-0.670922
ARHGAP30	1	161046946	0.757017	0.839572	0.90167	0.0059763	0.740029	0.833688	0.887657	0.0853126	0.759485	0.815085	0.931786	-0.0858185
NECTIN4	1	161070995	0.80562	0.927552	0.868544	-0.629277	0.83586	0.941905	0.887415	-0.575831	0.784921	0.944761	0.830814	-0.640632
KLHDC9	1	161098361	0.812404	0.943305	0.861231	-0.845659	0.852089	0.980116	0.869375	-0.808001	0.795046	0.960185	0.828014	-0.859467
PFDN2	1	161100556	0.325749	0.867833	0.375359	-0.87096	0.359164	0.9176	0.391417	-0.87111	0.376738	0.97478	0.386485	-0.865087
NIT1	1	161118086	0.959328	0.975799	0.983121	-0.209699	0.895098	0.943432	0.948767	-0.312079	0.857614	0.963809	0.889817	-0.358576
DEDD	1	161120974	0.859948	0.961227	0.894636	-0.255629	0.872828	0.911479	0.957595	-0.225411	0.812812	0.955937	0.850278	-0.28015
UFC1	1	161152776	0.672566	0.932102	0.721559	-0.716629	0.728234	0.942435	0.772716	-0.632432	0.685859	0.952992	0.71969	-0.643224
USP21	1	161159450	0.71319	0.870968	0.818848	-0.400681	0.770887	0.89782	0.858621	-0.386962	0.649785	0.900847	0.721305	-0.482664
PPOX	1	161166410	0.88997	0.930686	0.956252	-0.273818	0.887286	0.947933	0.936022	-0.369413	0.846873	0.958182	0.883833	-0.429929
B4GALT3	1	161171310	0.585968	0.830828	0.705281	-0.569701	0.649002	0.854931	0.759127	-0.520968	0.536272	0.858166	0.624904	-0.597062
ADAMTS4	1	161184308	0.603315	0.869676	0.693724	0.344572	0.651091	0.883753	0.736733	0.343789	0.651702	0.853682	0.763401	0.306983
NDUFS2	1	161197104	0.686072	0.927399	0.739781	-0.613784	0.686113	0.951901	0.720782	-0.635228	0.656518	0.954079	0.688117	-0.643808
FCER1G	1	161215234	0.677628	0.686748	0.986719	-0.0992144	0.746792	0.776432	0.961826	0.0412683	0.652209	0.665382	0.980203	0.0144216
APOA2	1	161222292	0.420062	0.740534	0.567241	0.269385	0.496201	0.80909	0.613283	0.209594	0.431176	0.67315	0.640534	0.147137
TOMM40L	1	161225939	0.591976	0.797472	0.742316	-0.525047	0.704756	0.876053	0.804468	-0.425887	0.587991	0.870201	0.675695	-0.512983
NR1I3	1	161229666	0.926565	0.946928	0.978495	0.321349	0.936386	0.953715	0.981829	0.270169	0.96839	0.974653	0.993574	0.105245
PCP4L1	1	161258727	0.719429	0.879801	0.817718	0.0513997	0.837499	0.871949	0.960491	0.147264	0.787019	0.857282	0.91804	0.190399
MPZ	1	161304735	0.123274	0.289008	0.426543	0.706896	0.270497	0.492048	0.549737	0.571632	0.380312	0.533748	0.71253	0.345863
SDHC	1	161314257	0.979071	0.990698	0.988264	-0.0800978	0.981918	0.994311	0.987536	-0.0478361	0.987592	0.990893	0.996669	-0.0544535
CFAP126	1	161364731	0.833719	0.906482	0.919731	-0.751398	0.831736	0.887901	0.936744	-0.605945	0.72641	0.780393	0.930826	-0.63966
FCGR2A	1	161505430	0.695395	0.806009	0.862763	0.244538	0.729309	0.847399	0.860644	0.272654	0.697156	0.806343	0.86459	0.315226
HSPA6	1	161524540	0.9368	0.967611	0.968158	-0.304034	0.939415	0.984112	0.954582	-0.355216	0.931111	0.987936	0.942481	-0.405142
FCGR3A	1	161541759	0.773791	0.848228	0.912244	0.256624	0.795926	0.882646	0.90175	0.293432	0.765211	0.858909	0.89091	0.381647
FCGR3B	1	161623196	0.286732	0.419663	0.683244	-1.00798	0.39635	0.529632	0.748349	-0.908104	0.28987	0.483797	0.599156	-1.07416
FCGR2B	1	161663147	0.779169	0.903272	0.862607	0.0728013	0.794838	0.899329	0.883812	0.113738	0.815256	0.90092	0.904915	0.128769
FCRLA	1	161706972	0.80899	0.81823	0.988706	-0.339248	0.842552	0.846731	0.995064	-0.236856	0.719629	0.73507	0.978993	-0.23064
FCRLB	1	161721563	0.910107	0.950894	0.957107	-0.77353	0.890036	0.918794	0.9687	-0.6505	0.904014	0.958771	0.942888	-0.79911
DUSP12	1	161749758	0.889015	0.913703	0.97298	-0.0781811	0.87162	0.87733	0.993491	-0.165683	0.95124	0.95548	0.995563	-0.108455
ATF6	1	161766294	0.817406	0.936682	0.872662	0.0227855	0.84385	0.948645	0.889531	0.030919	0.81634	0.953582	0.856077	0.101938
OLFML2B	1	161983192	0.585815	0.834315	0.702151	0.510988	0.657681	0.885468	0.74275	0.454419	0.570675	0.839128	0.680081	0.601796
NOS1AP	1	162069774	0.814678	0.881098	0.924617	0.27161	0.860872	0.883006	0.974934	0.106449	0.884573	0.901372	0.981363	0.109485
ENSG00000254706	1	162365407	0.429065	0.563912	0.760873	-0.888651	0.585928	0.888963	0.659114	-1.04529	0.57548	0.823198	0.699079	-0.951596
C1orf226	1	162366908	0.793055	0.840491	0.943561	-0.522635	0.793665	0.843509	0.940908	-0.501747	0.771889	0.859172	0.89841	-0.596165
SPATA46	1	162373203	0.962445	0.995048	0.967234	0.609096	0.948517	0.980217	0.967661	0.545028	0.968056	0.994748	0.973167	0.51318
SH2D1B	1	162395266	0.505298	0.622247	0.812054	0.413182	0.599383	0.745984	0.80348	0.250302	0.527963	0.61785	0.854517	0.290238
UHMK1	1	162497251	0.89328	0.988741	0.903452	0.123755	0.797662	0.959569	0.83127	0.278925	0.797617	0.97856	0.815092	0.317974
UAP1	1	162561506	0.942642	0.950804	0.991416	-0.133127	0.953907	0.961239	0.992372	-0.16441	0.931851	0.943807	0.987332	-0.0787432
DDR2	1	162631373	0.556495	0.92672	0.6005	0.560587	0.537041	0.935546	0.574041	0.615264	0.527336	0.923609	0.570952	0.681731
HSD17B7	1	162790702	0.847291	0.885372	0.956989	0.000437906	0.93233	0.935797	0.996295	-0.168147	0.878776	0.888714	0.988818	-0.14614
CCDC190	1	162824458	0.338112	0.488411	0.69227	0.106777	0.304326	0.471263	0.645766	0.02543	0.272712	0.379292	0.719004	0.0484373
RGS4	1	163068775	0.412751	0.752977	0.548158	0.677887	0.431529	0.793898	0.543557	0.80312	0.391009	0.734623	0.532258	0.734131
RGS5	1	163111121	0.502327	0.959928	0.523296	0.978598	0.459948	0.923342	0.498134	1.04063	0.48073	0.943481	0.509529	1.11976
NUF2	1	163266576	0.957517	0.96953	0.987609	-0.167118	0.942098	0.969478	0.971758	-0.273229	0.930361	0.953072	0.976171	-0.122427
PBX1	1	164555584	0.881535	0.982784	0.896977	0.261626	0.89374	0.98199	0.910131	0.24856	0.874731	0.983335	0.889556	0.346446
LMX1A	1	165201867	0.538676	0.712066	0.756497	0.145549	0.470649	0.614175	0.766312	0.331002	0.452278	0.526582	0.858893	0.259115
RXRG	1	165400917	0.64082	0.668891	0.958034	-0.453914	0.0597036	0.0866529	0.688997	-0.475653	0.710039	0.745682	0.952201	-0.201865
LRRC52	1	165544007	0.230418	0.499584	0.46122	0.00667887	0.383991	0.705553	0.544241	0.00606509	0.352348	0.71437	0.49323	0.00640916
MGST3	1	165630861	0.842278	0.924268	0.911292	-0.355133	0.82638	0.903378	0.914767	-0.329227	0.819981	0.908018	0.903045	-0.298921
ALDH9A1	1	165662216	0.699627	0.947529	0.73837	-0.570789	0.666086	0.947283	0.703154	-0.563708	0.736171	0.961181	0.765903	-0.469404
TMCO1	1	165724293	0.925855	0.960718	0.963712	-0.295508	0.952804	0.973102	0.979141	-0.23821	0.952883	0.977003	0.975313	-0.177754
UCK2	1	165827531	0.669993	0.755302	0.887053	-0.255999	0.737178	0.861922	0.855273	-0.282161	0.600795	0.764525	0.785841	-0.280164
FAM78B	1	166057426	0.41368	0.928999	0.445297	0.7787	0.411399	0.912191	0.451001	0.785773	0.464781	0.941005	0.49392	0.779127
POGK	1	166839447	0.888646	0.928814	0.956753	-0.0807776	0.874106	0.915366	0.954925	-0.0740123	0.878572	0.929719	0.944987	-0.0211979
TADA1	1	166856510	0.906657	0.942608	0.96186	-0.0852742	0.906941	0.947769	0.956923	-0.0563209	0.844472	0.952642	0.886452	0.0699527
ILDR2	1	166895711	0.559709	0.878406	0.637187	1.12208	0.486593	0.83672	0.581548	1.11161	0.549719	0.877946	0.626141	1.15232
MAEL	1	166975582	0.387589	0.821251	0.471949	0.626951	0.425689	0.656753	0.648173	0.487126	0.365609	0.552367	0.661895	0.580755
GPA33	1	167052836	0.696569	0.752111	0.926152	-0.37455	0.78097	0.80657	0.968261	-0.152127	0.708193	0.735147	0.963335	-0.30994
DUSP27	1	167094045	0.706944	0.726039	0.973699	-0.341546	0.826116	0.838692	0.985005	-0.0538742	0.785064	0.7976	0.984283	-0.240858
POU2F1	1	167220829	0.391841	0.898088	0.436305	0.469101	0.369581	0.893061	0.413836	0.501326	0.388709	0.91092	0.426721	0.544294
CD247	1	167430640	0.845916	0.916926	0.922556	0.144107	0.832662	0.887183	0.938547	0.116761	0.867015	0.914206	0.948381	-0.0210787
CREG1	1	167529677	0.936348	0.951493	0.984083	-0.221113	0.905855	0.915949	0.988979	-0.13013	0.923891	0.938776	0.984145	-0.0728826
RCSD1	1	167630093	0.718537	0.832282	0.863334	0.139027	0.727839	0.821597	0.885884	0.156439	0.7381	0.827406	0.892064	0.116576
MPZL1	1	167721192	0.883096	0.911243	0.969111	-0.0796269	0.874784	0.919722	0.95114	-0.0337064	0.860855	0.920508	0.935195	0.0208738
ADCY10	1	167809388	0.620773	0.721775	0.860064	0.311624	0.639492	0.817105	0.782631	0.244523	0.614837	0.814973	0.754426	0.326939
MPC2	1	167916729	0.649494	0.885746	0.733273	-0.672345	0.699107	0.885992	0.789067	-0.560492	0.692494	0.87775	0.788942	-0.531989
DCAF6	1	167935783	0.905435	0.967628	0.935726	0.0405301	0.938656	0.966045	0.971648	-0.0187651	0.94374	0.979132	0.963854	0.0621096
GPR161	1	168079543	0.578843	0.911615	0.634964	0.552298	0.584349	0.94494	0.618398	0.559541	0.665813	0.948421	0.702023	0.496107
TIPRL	1	168178933	0.830735	0.89138	0.931966	0.0101478	0.834525	0.927709	0.899555	0.0670839	0.810631	0.92938	0.872228	0.137176
SFT2D2	1	168225938	0.190749	0.844193	0.225954	0.602978	0.115942	0.671093	0.172767	0.713224	0.175556	0.901508	0.194736	0.667257
TBX19	1	168281040	0.32273	0.861572	0.374583	0.88472	0.451122	0.882952	0.510925	0.727755	0.447226	0.841732	0.531316	0.707111
XCL2	1	168540765	0.598623	0.688472	0.869494	-0.876773	0.796216	0.877283	0.907592	-0.436614	0.623029	0.693777	0.898024	-0.629054
XCL1	1	168576473	0.71422	0.75231	0.949369	-0.302907	0.610462	0.674878	0.904552	-0.315353	0.620739	0.653039	0.950539	-0.185294
DPT	1	168695459	0.871218	0.901718	0.966175	-0.228526	0.879822	0.9126	0.964083	-0.145201	0.891612	0.935201	0.953391	-0.144189
ATP1B1	1	169105697	0.94509	0.990842	0.953825	-0.475852	0.952797	0.99094	0.961509	-0.414693	0.962485	0.988417	0.973765	-0.322855
NME7	1	169132531	0.376398	0.695375	0.541288	0.43964	0.462984	0.749083	0.618068	0.384771	0.391807	0.731418	0.535681	0.503946
BLZF1	1	169367970	0.688908	0.888037	0.775765	0.194478	0.766213	0.878589	0.872094	0.106007	0.736552	0.905992	0.812978	0.203919
CCDC181	1	169394870	0.696213	0.951403	0.731775	0.68477	0.658774	0.918583	0.717164	0.612931	0.723843	0.940284	0.769813	0.729079
SLC19A2	1	169463909	0.871367	0.946077	0.921032	0.133566	0.854842	0.9429	0.906609	0.181399	0.855532	0.944271	0.906024	0.228993
F5	1	169514166	0.656551	0.850344	0.7721	0.50084	0.696741	0.904456	0.770343	0.390798	0.613605	0.830883	0.738497	0.502151
SELP	1	169588849	0.838406	0.886917	0.945304	-0.590623	0.810523	0.850546	0.952944	-0.521863	0.760521	0.809375	0.939639	-0.555536
C1orf112	1	169662007	0.480308	0.909044	0.528366	0.433438	0.57127	0.940139	0.607644	0.365402	0.546186	0.933488	0.585102	0.454846
SELL	1	169690667	0.921582	0.928242	0.992825	-0.186988	0.866561	0.887206	0.976731	-0.104964	0.861582	0.870644	0.989592	-0.130602
SELE	1	169722641	0.889938	0.93097	0.955926	-0.585382	0.85892	0.89929	0.955109	-0.405757	0.896862	0.940472	0.95363	-0.332838
METTL18	1	169792529	0.816907	0.886763	0.921223	0.0407629	0.783418	0.958319	0.817493	0.123794	0.79725	0.934932	0.852736	0.140034
SCYL3	1	169849631	0.776599	0.918966	0.845079	0.0975663	0.862369	0.903771	0.95419	-0.0039301	0.766258	0.874642	0.876082	0.124262
KIFAP3	1	169921326	0.504787	0.795663	0.634423	0.23519	0.56844	0.765618	0.742459	0.15362	0.492765	0.801791	0.614581	0.307859
METTL11B	1	170146001	0.514806	0.73254	0.702767	0.307579	0.459809	0.579723	0.793154	0.230012	0.672693	0.739877	0.909196	-0.0851692
GORAB	1	170532129	0.757509	0.942521	0.803704	0.202864	0.875911	0.953568	0.918561	0.0722585	0.827924	0.973681	0.850303	0.205225
PRRX1	1	170662728	0.366775	0.828937	0.442465	1.02519	0.351601	0.834262	0.421452	1.06101	0.357292	0.858357	0.416251	1.1176
MROH9	1	170935471	0.254638	0.566543	0.449459	1.34173	0.305884	0.634562	0.482039	1.15576	0.305784	0.643426	0.475243	1.25233
FMO3	1	171090877	0.490362	0.745863	0.657442	0.5215	0.46412	0.714345	0.649713	0.508474	0.473508	0.708744	0.668095	0.590108
FMO2	1	171185208	0.834626	0.901135	0.926195	0.116835	0.826686	0.899855	0.918688	0.127468	0.802746	0.899334	0.892601	0.226376
FMO1	1	171248471	0.630387	0.689946	0.913676	0.195084	0.625955	0.67728	0.924218	0.177687	0.55453	0.663351	0.835953	0.3248
FMO4	1	171314208	0.701109	0.900229	0.778812	0.269246	0.706595	0.86498	0.816892	0.24222	0.698421	0.903523	0.772998	0.318836
PRRC2C	1	171485551	0.359524	0.907576	0.396137	0.480185	0.500874	0.882401	0.567627	0.361759	0.454166	0.89016	0.510207	0.434124
MYOCOS	1	171600621	0.24551	0.520255	0.471903	0.299404	0.206875	0.546883	0.37828	0.345731	0.305533	0.683911	0.446744	0.392978
MYOC	1	171635417	0.596198	0.621135	0.959853	-0.515142	0.747495	0.755373	0.989571	-0.3176	0.755497	0.762799	0.990428	-0.384971
VAMP4	1	171700160	0.229527	0.546917	0.419674	0.507563	0.325433	0.803718	0.40491	0.558826	0.199373	0.661825	0.301247	0.634109
METTL13	1	171781664	0.799617	0.92406	0.86533	-0.442271	0.812278	0.941853	0.862426	-0.438829	0.758072	0.939517	0.806874	-0.460628
DNM3	1	171841498	0.382564	0.899677	0.425223	1.28518	0.384958	0.866021	0.444513	1.19747	0.381956	0.904209	0.42242	1.32692
PIGC	1	172370189	0.91065	0.937777	0.971073	-0.0851647	0.913455	0.939719	0.972052	-0.117262	0.947229	0.957804	0.988959	-0.0779826
C1orf105	1	172420688	0.425707	0.664329	0.640808	0.132463	0.372315	0.464647	0.801286	0.100973	0.690961	0.875586	0.789141	0.0545247
SUCO	1	172532349	0.789257	0.916603	0.861067	0.12428	0.835229	0.956783	0.872956	0.11221	0.754942	0.940938	0.80233	0.23282
FASLG	1	172659018	0.72201	0.862011	0.837588	0.491158	0.746609	0.811675	0.919837	0.330382	0.772032	0.838164	0.921099	0.369023
TNFSF18	1	173039960	0.636826	0.730782	0.871431	0.264854	0.505459	0.61818	0.817657	0.467746	0.521441	0.691625	0.753937	0.390426
TNFSF4	1	173183734	0.437069	0.786262	0.555882	0.90157	0.402181	0.745379	0.539566	1.0002	0.393329	0.748057	0.525801	1.05516
PRDX6	1	173477266	0.780784	0.967013	0.807418	-0.567444	0.8137	0.965322	0.842931	-0.485781	0.82627	0.97137	0.850623	-0.442069
SLC9C2	1	173500464	0.483027	0.704113	0.686008	-0.0114659	0.189525	0.262288	0.722583	-0.0309126	0.118339	0.17796	0.664975	-0.0121213
ANKRD45	1	173609561	0.0487889	0.092836	0.525538	0.308578	0.469054	0.595419	0.787771	0.284022	0.370949	0.567866	0.653234	0.431787
TEX50	1	173635333	0.233885	0.678042	0.344942	0	0.149458	0.359483	0.415759	0.0134541	0.265181	0.689575	0.384557	0
KLHL20	1	173714941	0.768316	0.93914	0.818106	0.0812608	0.771985	0.929671	0.830385	0.101782	0.808255	0.948737	0.851928	0.124091
CENPL	1	173799550	0.91455	0.984714	0.928746	-0.0336319	0.865799	0.947309	0.913956	0.00630462	0.915662	0.947644	0.966251	-0.0302591
DARS2	1	173824503	0.955429	0.980193	0.974736	-0.171825	0.932294	0.980387	0.950945	-0.1628	0.962262	0.985267	0.976652	-0.0840341
ZBTB37	1	173868082	0.140415	0.847277	0.165725	0.999239	0.149795	0.869727	0.172233	0.970786	0.124968	0.873378	0.143086	1.08598
SERPINC1	1	173903804	0.354975	0.368992	0.962012	-0.182398	0.524262	0.525248	0.998122	-0.296959	0.612555	0.624927	0.980204	-0.261126
RC3H1	1	173931214	0.325774	0.894937	0.364019	0.539135	0.285901	0.887942	0.321982	0.575356	0.297561	0.93036	0.319835	0.596195
RABGAP1L	1	174159410	0.305453	0.895349	0.341155	0.688323	0.363768	0.937903	0.387853	0.649535	0.315079	0.897315	0.351136	0.734269
GPR52	1	174448111	0.0217368	0.317622	0.068436	2.38124	0.0726329	0.853243	0.0851257	2.2857	0.0439217	0.601654	0.0730015	2.42704
CACYBP	1	174999163	0.896196	0.921104	0.972959	-0.234961	0.893127	0.931857	0.958438	-0.272789	0.909654	0.920224	0.988514	-0.148888
MRPS14	1	175010789	0.901141	0.919396	0.980145	-0.0964312	0.908599	0.926479	0.9807	-0.105484	0.880629	0.940543	0.936299	-0.00380198
TNN	1	175067858	0.894585	0.982863	0.910183	0.648916	0.923327	0.973362	0.948596	0.572475	0.899844	0.988798	0.910038	0.738098
KIAA0040	1	175156987	0.913779	0.970875	0.941191	-0.389928	0.926598	0.960511	0.964693	-0.322375	0.925606	0.966634	0.957556	-0.303684
TNR	1	175315194	0.771366	0.794871	0.970429	0.0260433	0.711069	0.767743	0.926181	-0.0159292	0.758026	0.805604	0.940942	-0.0449548
COP1	1	175944831	0.577539	0.905245	0.637992	0.215172	0.661484	0.943186	0.701329	0.193807	0.601818	0.954555	0.630469	0.260023
PAPPA2	1	176463171	0.766815	0.786273	0.975253	-0.046575	0.733565	0.747296	0.981626	-0.0131065	0.700745	0.733748	0.955022	0.0680627
ASTN1	1	176857302	0.813921	0.919102	0.885561	0.481161	0.792642	0.922701	0.859045	0.502734	0.817076	0.89477	0.913168	0.57166
BRINP2	1	177171497	0.976604	0.983781	0.992704	-0.632948	0.95816	0.968748	0.98907	-0.685649	0.956627	0.967655	0.988603	-0.676311
SEC16B	1	177923956	0.607664	0.789929	0.769263	0.228639	0.610798	0.729304	0.837509	0.244067	0.6016	0.730288	0.823785	0.232961
RASAL2	1	178094141	0.250357	0.871132	0.287392	0.661617	0.271003	0.928135	0.291987	0.663058	0.234558	0.886383	0.264624	0.735561
CLEC20A	1	178479247	0.188934	0.524657	0.360109	0.021457	0.183215	0.410914	0.445871	0.00975961	0.160394	0.424858	0.377523	0.00640916
TEX35	1	178513077	0.0280505	0.056172	0.499367	-0.00748891	0.106892	0.247711	0.431518	-0.0154917	0.18978	0.370508	0.512216	-0.0151477
RALGPS2	1	178725147	0.841563	0.968746	0.868714	0.394626	0.844496	0.986329	0.856201	0.422347	0.80546	0.97305	0.827769	0.522785
ANGPTL1	1	178849705	0.545887	0.706023	0.773186	0.660687	0.551021	0.721784	0.763415	0.660713	0.542698	0.743495	0.729928	0.745037
FAM20B	1	179025804	0.956905	0.967226	0.989329	-0.235423	0.956334	0.960148	0.996028	-0.176897	0.962615	0.97551	0.986781	-0.168488
TOR3A	1	179081377	0.515836	0.820113	0.628981	-0.707471	0.496585	0.775396	0.640427	-0.627487	0.487111	0.829672	0.587113	-0.661874
ABL2	1	179099327	0.246562	0.776008	0.317731	0.669718	0.257426	0.767107	0.335581	0.645231	0.258016	0.755491	0.341521	0.679677
SOAT1	1	179293714	0.497707	0.907499	0.548438	0.400958	0.458481	0.879659	0.521203	0.461594	0.459827	0.926279	0.496424	0.532468
AXDND1	1	179365720	0.502029	0.75493	0.665001	0.885229	0.552023	0.705806	0.782118	0.627982	0.412716	0.725328	0.569007	0.851179
NPHS2	1	179550539	0.372713	0.716343	0.5203	0.0266446	0.329435	0.615748	0.535017	0.0120358	0.497989	0.8432	0.590593	0.0160861
TDRD5	1	179591613	0.903154	0.974499	0.926788	0.046919	0.950034	0.97297	0.976427	-0.0706706	0.919061	0.965186	0.952212	0.0586423
FAM163A	1	179743163	0.400826	0.402845	0.994988	-0.207344	0.619774	0.68911	0.899383	0.0773007	0.513927	0.645432	0.796253	-0.048191
TOR1AIP2	1	179839967	0.707352	0.975497	0.72512	0.180144	0.698689	0.958791	0.728719	0.190731	0.718623	0.971348	0.739821	0.212588
TOR1AIP1	1	179882042	0.948316	0.972866	0.974764	-0.163787	0.954919	0.985055	0.969406	-0.106877	0.953024	0.984536	0.967993	-0.0689821
CEP350	1	179954738	0.369543	0.868936	0.425282	0.401098	0.452713	0.881535	0.51355	0.31979	0.382707	0.904351	0.423184	0.438694
QSOX1	1	180154834	0.69437	0.899808	0.771687	-0.82799	0.743891	0.917456	0.810819	-0.726438	0.689878	0.899202	0.767211	-0.767682
LHX4	1	180230286	0.915355	0.99188	0.922849	1.3099	0.928246	0.990059	0.937566	1.25371	0.911527	0.97738	0.932622	1.2931
ACBD6	1	180269653	0.688595	0.893187	0.770942	0.232556	0.822227	0.906366	0.907169	0.102231	0.878399	0.940985	0.933489	0.0851697
XPR1	1	180632004	0.790625	0.941661	0.839608	0.0717395	0.738242	0.905533	0.815256	0.129679	0.734042	0.938733	0.781949	0.182356
KIAA1614	1	180913154	0.586961	0.936037	0.62707	0.839327	0.607254	0.954519	0.636189	0.867461	0.689563	0.927409	0.743537	0.709866
STX6	1	180972712	0.794147	0.928302	0.855483	0.0248852	0.80631	0.928132	0.868744	0.0347933	0.80937	0.932373	0.868075	0.0586481
MR1	1	181033425	0.964479	0.974961	0.989249	-0.0927616	0.955535	0.967626	0.987505	-0.0779908	0.966468	0.970346	0.996004	-0.0922075
IER5	1	181088712	0.517079	0.735731	0.70281	-0.604205	0.630119	0.835713	0.75399	-0.506781	0.508013	0.768734	0.660844	-0.573186
CACNA1E	1	181317690	0.380322	0.809767	0.469668	1.38338	0.437405	0.848624	0.515428	1.21803	0.438795	0.84847	0.51716	1.20513
ZNF648	1	182054570	0.810773	0.90838	0.892548	0.713691	0.818386	0.915318	0.894099	0.619567	0.858228	0.92531	0.927503	0.619348
GLUL	1	182381704	0.92753	0.949459	0.976904	-0.331474	0.937148	0.9525	0.983882	-0.28259	0.923641	0.951223	0.971003	-0.29332
TEDDM1	1	182398117	0.901364	0.977745	0.921881	0.918812	0.926061	0.982504	0.942552	0.800738	0.912976	0.976069	0.93536	0.807619
RGSL1	1	182409192	0.310124	0.710261	0.436634	0.203845	0.490087	0.913602	0.536434	0.137169	0.166766	0.371889	0.448429	0.139951
RNASEL	1	182573634	0.690529	0.914299	0.755255	0.176994	0.733766	0.936658	0.783387	0.168093	0.698992	0.942901	0.741321	0.229065
RGS16	1	182598623	0.606219	0.675479	0.897464	0.196266	0.615057	0.680888	0.903316	0.216622	0.634477	0.690377	0.91903	0.177669
RGS8	1	182641816	0.371333	0.605319	0.613449	0.565588	0.417217	0.684438	0.609576	0.661043	0.438112	0.595484	0.735724	0.419792
NPL	1	182789293	0.635364	0.774296	0.82057	0.248533	0.582269	0.723908	0.804341	0.285471	0.610404	0.746818	0.817339	0.344326
DHX9	1	182839369	0.915752	0.944202	0.969868	-0.158045	0.794685	0.879803	0.903254	-0.223135	0.925799	0.944278	0.98043	-0.090557
SHCBP1L	1	182899865	-0.057743	-0.146579	0.393937	-0.0043942	-0.0265071	-0.0512574	0.517136	-0.00131345	0.102001	0.171556	0.59456	-0.00835842
LAMC1	1	183023460	0.658251	0.947753	0.694539	0.329235	0.684024	0.957691	0.714242	0.319305	0.646739	0.956198	0.676365	0.422334
LAMC2	1	183186238	0.883552	0.915655	0.96494	-0.648453	0.914694	0.937916	0.975241	-0.557399	0.879065	0.909509	0.966527	-0.5516
NMNAT2	1	183248237	0.607723	0.753677	0.806344	0.315993	0.694527	0.781868	0.888292	0.271751	0.603686	0.692067	0.872294	0.248923
SMG7	1	183472216	0.866028	0.903188	0.958857	-0.0834338	0.861333	0.896433	0.960845	-0.0712509	0.891766	0.920863	0.968402	-0.0447975
NCF2	1	183555563	0.548778	0.665917	0.824093	-0.426281	0.659707	0.7687	0.858211	-0.407231	0.591238	0.696444	0.848937	-0.442678
ARPC5	1	183620846	0.795632	0.828203	0.960672	-0.189638	0.635182	0.653653	0.971742	-0.085832	0.724611	0.757923	0.956049	-0.0789345
RGL1	1	183636085	0.745115	0.931733	0.799709	0.339859	0.707824	0.911851	0.776249	0.386709	0.731657	0.910947	0.803183	0.399224
APOBEC4	1	183646404	0.599862	0.884988	0.677819	1.27081	0.642278	0.879806	0.730022	0.970691	0.563322	0.862609	0.653044	1.40628
COLGALT2	1	183929854	0.830569	0.903713	0.919063	0.236761	0.808459	0.874657	0.924316	0.227855	0.815567	0.855127	0.953738	0.250914
TSEN15	1	184051651	0.86014	0.909798	0.945418	-0.0179693	0.841294	0.91141	0.923068	0.0796523	0.855658	0.954179	0.896748	0.120977
C1orf21	1	184387058	0.888317	0.981102	0.905428	0.237233	0.895891	0.972908	0.920839	0.211349	0.882777	0.978217	0.902434	0.289015
EDEM3	1	184690231	0.768066	0.951541	0.807181	0.218434	0.815575	0.97185	0.839199	0.212275	0.732774	0.964925	0.75941	0.328611
FAM129A	1	184790724	0.886075	0.941237	0.941394	-0.146768	0.892205	0.940979	0.948167	-0.125462	0.877487	0.929708	0.943831	-0.0778642
RNF2	1	185045364	0.868484	0.904912	0.959744	-0.0775311	0.909849	0.941054	0.96684	-0.0504641	0.840965	0.93377	0.900613	0.030137
TRMT1L	1	185118098	0.853815	0.873806	0.977122	-0.0622888	0.844475	0.849759	0.993782	-0.0866218	0.844603	0.872165	0.968398	0.0204432
SWT1	1	185157080	0.247829	0.572495	0.432894	0.541718	0.286502	0.638004	0.44906	0.491922	0.257263	0.715299	0.359657	0.641692
IVNS1ABP	1	185296388	0.356352	0.93378	0.381623	0.438639	0.454351	0.917617	0.495142	0.346139	0.381383	0.919685	0.414688	0.460555
HMCN1	1	185734551	0.387831	0.884717	0.438367	1.42149	0.407571	0.87625	0.465131	1.38305	0.370807	0.877709	0.422471	1.54165
PRG4	1	186296279	0.504345	0.747557	0.674657	0.486399	0.612137	0.774942	0.789913	0.421816	0.582906	0.766984	0.759997	0.393549
TPR	1	186311652	0.414169	0.866104	0.478198	0.333868	0.532932	0.785777	0.678223	0.19167	0.456887	0.833131	0.548398	0.335568
ODR4	1	186375838	0.609469	0.903157	0.674821	0.31358	0.729433	0.925959	0.78776	0.213383	0.668431	0.913024	0.732107	0.326624
OCLM	1	186400572	0.0294636	0.432527	0.0681196	2.007	0.0521966	0.644125	0.0810349	1.94338	0.0535519	0.596465	0.0897822	1.97213
PDC	1	186443566	0.298298	0.72053	0.413997	1.19336	0.298854	0.676278	0.441911	0.961355	0.318289	0.755378	0.421364	1.20332
PTGS2	1	186671791	0.829041	0.96998	0.854699	0.384689	0.779798	0.95939	0.812806	0.507546	0.763168	0.97118	0.785816	0.564437
PLA2G4A	1	186828953	0.624799	0.889484	0.702429	0.381243	0.514759	0.887862	0.579774	0.387938	0.638135	0.91361	0.698477	0.43614
BRINP3	1	190097662	0.945922	0.982473	0.962797	0.419949	0.964318	0.983744	0.980253	0.381058	0.931186	0.976522	0.953574	0.551423
RGS18	1	192158457	0.785494	0.943415	0.832607	0.34658	0.620255	0.885592	0.700385	0.478783	0.697368	0.919444	0.758467	0.418979
RGS1	1	192575727	0.317614	0.698545	0.454679	0.898981	0.314431	0.662495	0.474617	0.83694	0.323515	0.699999	0.462164	0.944451
RGS13	1	192636138	0.201537	0.681017	0.295935	1.51936	0.141632	0.545375	0.259696	1.51101	0.168628	0.628979	0.268098	1.71827
ENSG00000231767	1	192716132	0.416909	0.861796	0.483767	-0.945097	0.253078	0.475681	0.532033	-0.894077	0.265934	0.512836	0.518556	-0.840726
RGS2	1	192809039	0.682948	0.911199	0.749504	0.382774	0.739133	0.928521	0.796032	0.34907	0.725579	0.936639	0.774662	0.428242
UCHL5	1	193012250	0.467037	0.831824	0.561461	0.319279	0.580308	0.878943	0.660233	0.30507	0.412598	0.871478	0.473446	0.4544
TROVE2	1	193059422	0.378724	0.795192	0.476268	0.399815	0.392025	0.90052	0.435332	0.487832	0.338131	0.908418	0.372219	0.581157
GLRX2	1	193090866	0.842554	0.84287	0.999625	-0.186031	0.949488	0.959602	0.98946	-0.0658299	0.937452	0.950691	0.986074	-0.0260126
CDC73	1	193121997	0.621609	0.878395	0.707665	0.15142	0.637507	0.924782	0.689359	0.186904	0.612141	0.961185	0.63686	0.263191
B3GALT2	1	193179045	0.565277	0.824673	0.685456	1.05458	0.548737	0.808445	0.678755	1.02884	0.529037	0.811765	0.651712	1.15347
KCNT2	1	196225779	0.25802	0.903001	0.285736	1.55285	0.259425	0.923371	0.280954	1.54888	0.251427	0.876186	0.286956	1.64068
CFH	1	196651878	0.393541	0.881912	0.446236	0.917863	0.426872	0.791014	0.539651	0.746931	0.399893	0.893303	0.447657	0.991277
CFHR3	1	196774795	0.686289	0.896492	0.765528	0.487641	0.633114	0.810968	0.780689	0.529656	0.651102	0.88591	0.734952	0.708705
CFHR1	1	196819757	0.530545	0.735877	0.72097	0.183693	0.578164	0.812578	0.711518	0.234451	0.558994	0.757463	0.737981	0.223459
CFHR5	1	196977556	0.0909423	0.422855	0.215067	0.00667887	0.0521608	0.196165	0.265903	0.00975961	0.284784	0.674917	0.421954	0.0137982
ASPM	1	197084128	0.833498	0.987863	0.843738	0.554426	0.876435	0.984805	0.889957	0.48556	0.844634	0.984798	0.857672	0.613933
ZBTB41	1	197153680	0.557742	0.842878	0.661711	0.484663	0.588368	0.953413	0.617118	0.561676	0.558719	0.930124	0.600693	0.654936
CRB1	1	197268204	0.832076	0.976721	0.851908	0.341395	0.896857	0.939961	0.954142	0.139636	0.829318	0.90334	0.918057	0.279097
DENND1B	1	197504748	0.933434	0.983858	0.948749	0.285583	0.937336	0.994595	0.94243	0.340139	0.915507	0.989811	0.924931	0.45143
C1orf53	1	197902647	0.639734	0.852363	0.750542	-0.961157	0.563913	0.67624	0.833894	-0.705893	0.732841	0.855267	0.856857	-0.675197
LHX9	1	197911902	0.391973	0.524822	0.746869	-0.0919172	0.341363	0.406372	0.840026	0.0887655	0.614315	0.725009	0.847321	0.0888893
NEK7	1	198156963	0.517651	0.711392	0.727659	0.14726	0.535848	0.834568	0.642067	0.236696	0.510746	0.858705	0.594786	0.313191
PTPRC	1	198638457	0.66814	0.85751	0.779163	0.469615	0.655061	0.81788	0.800925	0.471624	0.62169	0.8075	0.769895	0.555944
NR5A2	1	200027602	0.719057	0.939531	0.765336	0.499512	0.783361	0.90078	0.869647	0.393477	0.765137	0.922745	0.829196	0.447448
ZNF281	1	200404940	0.777515	0.95705	0.812408	0.236566	0.801503	0.968381	0.827674	0.225823	0.763871	0.974431	0.783914	0.322615
KIF14	1	200551497	0.895424	0.982722	0.911166	0.314029	0.915537	0.977709	0.93641	0.198055	0.938006	0.975148	0.961912	0.250504
DDX59	1	200623896	0.653414	0.914625	0.714407	0.0924213	0.72872	0.807681	0.902237	-0.0441385	0.702499	0.849342	0.82711	0.0501921
CAMSAP2	1	200739558	0.155811	0.612383	0.254435	0.446634	0.21434	0.648434	0.33055	0.406633	0.188038	0.656671	0.286351	0.478393
GPR25	1	200872955	0.764003	0.855352	0.893203	-0.252057	0.730902	0.860624	0.849269	-0.251961	0.705876	0.800089	0.882248	-0.589161
INAVA	1	200891048	0.882322	0.882455	0.99985	-0.122425	0.889883	0.903829	0.98457	-0.0216708	0.909306	0.917543	0.991024	-0.190795
KIF21B	1	200969390	0.562963	0.761405	0.739374	0.487483	0.550999	0.733448	0.751245	0.546951	0.622536	0.749501	0.8306	0.370807
CACNA1S	1	201039512	0.475032	0.746628	0.636236	-0.160876	0.52575	0.629953	0.834587	-0.144464	0.608882	0.728931	0.835307	-0.128524
ASCL5	1	201113953	0.93211	0.992724	0.938942	0.440679	0.937007	0.9815	0.954668	0.424119	0.915815	0.935167	0.979306	0.225014
TMEM9	1	201134772	0.602588	0.927252	0.649865	-0.740558	0.685683	0.920469	0.744929	-0.618834	0.623497	0.939509	0.663641	-0.662148
IGFN1	1	201190825	0.51917	0.864661	0.600432	1.45241	0.581501	0.906132	0.641739	1.3246	0.677876	0.873262	0.776257	0.962795
PKP1	1	201283452	0.87528	0.919734	0.951667	-0.728337	0.906315	0.942696	0.961407	-0.671884	0.863602	0.909644	0.949384	-0.668318
TNNT2	1	201359008	0.569925	0.82949	0.687078	0.636214	0.768408	0.863746	0.889623	0.2794	0.614271	0.758845	0.809482	0.387387
LAD1	1	201373244	0.895939	0.967713	0.925831	-0.89042	0.918158	0.972516	0.944106	-0.817832	0.870462	0.945993	0.920157	-0.839226
TNNI1	1	201403768	0.887174	0.9661	0.918305	-0.306991	0.937907	0.980999	0.956073	-0.0786786	0.92243	0.952566	0.968364	-0.134386
PHLDA3	1	201464383	0.649304	0.898781	0.722428	-0.658097	0.67046	0.830372	0.807421	-0.483071	0.611083	0.90688	0.67383	-0.608473
CSRP1	1	201483530	0.735215	0.802343	0.916335	-0.136245	0.737941	0.794125	0.92925	-0.109814	0.706217	0.768807	0.918588	-0.114639
NAV1	1	201622885	0.375524	0.906857	0.414094	0.593393	0.369891	0.928514	0.398369	0.595884	0.438323	0.920443	0.476208	0.546416
IPO9	1	201829141	0.562412	0.840972	0.668765	0.0999376	0.631636	0.82093	0.769416	0.0437101	0.705846	0.867433	0.813718	0.0539823
SHISA4	1	201888680	0.793954	0.962468	0.824915	-0.549749	0.829137	0.909367	0.911774	-0.420136	0.778106	0.920324	0.84547	-0.44985
LMOD1	1	201896452	0.787479	0.955139	0.824465	0.258784	0.82674	0.939936	0.879571	0.232135	0.833443	0.950785	0.876584	0.208051
TIMM17A	1	201955491	0.87637	0.90901	0.964093	-0.202221	0.932489	0.971782	0.959567	-0.140485	0.876468	0.912971	0.960017	-0.163109
RNPEP	1	201982372	0.756685	0.92979	0.813824	-0.547635	0.818667	0.946886	0.86459	-0.47403	0.776082	0.933024	0.831792	-0.491589
ELF3	1	202007945	0.825373	0.93487	0.882874	-0.535387	0.834672	0.956121	0.872978	-0.540904	0.767106	0.937816	0.817971	-0.595229
GPR37L1	1	202122858	0.871617	0.906234	0.961801	0.265523	0.877949	0.901982	0.973355	0.209634	0.909969	0.919876	0.989231	0.0999298
ARL8A	1	202133404	0.450061	0.68619	0.655884	-0.527559	0.552515	0.728344	0.75859	-0.422633	0.443788	0.680096	0.652538	-0.460302
PTPN7	1	202147013	0.778398	0.849264	0.916556	0.20415	0.742941	0.838488	0.886048	0.307845	0.780108	0.83899	0.929819	0.175774
LGR6	1	202193901	0.798744	0.945197	0.845055	-0.144603	0.816319	0.878381	0.929345	-0.181091	0.863131	0.920633	0.937541	-0.319346
UBE2T	1	202331657	0.905511	0.961394	0.941873	-0.689225	0.918362	0.988527	0.929022	-0.705437	0.899529	0.955209	0.941709	-0.603157
PPP1R12B	1	202348699	0.344121	0.894988	0.384498	0.951825	0.407061	0.904587	0.449996	0.858993	0.414126	0.918302	0.450969	0.913001
SYT2	1	202590596	0.82429	0.9419	0.875135	0.955848	0.862458	0.970263	0.888891	0.888542	0.888404	0.971199	0.914749	0.763054
KDM5B	1	202724491	0.809511	0.961705	0.841745	0.125374	0.861353	0.964782	0.892795	0.100376	0.791419	0.956381	0.827515	0.200378
RABIF	1	202878957	0.794411	0.814719	0.975073	-0.212441	0.832594	0.846359	0.983736	-0.15798	0.774951	0.809336	0.957515	-0.117473
KLHL12	1	202891100	0.889722	0.932239	0.954393	-0.254201	0.897314	0.942531	0.952026	-0.25319	0.880693	0.926169	0.950898	-0.194623
ADIPOR1	1	202940823	0.623519	0.842054	0.740474	-0.565575	0.711633	0.84568	0.841492	-0.435494	0.673972	0.859053	0.784552	-0.454706
CYB5R1	1	202961869	0.45671	0.813938	0.561112	-0.709846	0.459934	0.828692	0.555012	-0.689331	0.426248	0.789574	0.539846	-0.674647
TMEM183A	1	203007386	0.471769	0.834128	0.565584	-0.553459	0.514405	0.775507	0.663314	-0.471314	0.470151	0.793534	0.592477	-0.454696
PPFIA4	1	203026498	0.868104	0.965026	0.899566	0.437265	0.867019	0.986373	0.878997	0.525239	0.92414	0.988741	0.934663	0.386668
MYOG	1	203083132	0.746675	0.885278	0.843436	-0.0174739	0.649701	0.752773	0.863077	0.049825	0.523802	0.619521	0.845495	-0.137579
ADORA1	1	203090654	0.923097	0.97782	0.944035	-0.708105	0.927041	0.973716	0.952066	-0.638637	0.907775	0.979005	0.927242	-0.735588
MYBPH	1	203167811	0.633188	0.722697	0.876146	-0.654101	0.589695	0.665216	0.886472	-0.546222	0.717327	0.838825	0.855157	-0.644764
CHI3L1	1	203178931	0.216564	0.328603	0.659045	-1.10839	0.233883	0.340302	0.68728	-1.06055	0.224292	0.319821	0.701305	-1.04417
CHIT1	1	203212827	0.372462	0.639271	0.582636	-1.83148	0.396897	0.670857	0.591627	-1.90292	0.367278	0.614993	0.597207	-1.61254
BTG2	1	203305491	0.942247	0.952538	0.989196	-0.170541	0.942814	0.949021	0.993459	-0.103019	0.939639	0.948532	0.990624	-0.136391
FMOD	1	203340628	0.861809	0.966038	0.892106	0.0150787	0.844656	0.937513	0.900954	0.0847575	0.825857	0.94487	0.874044	0.150894
PRELP	1	203475828	0.814984	0.924988	0.881076	0.464158	0.828716	0.925809	0.895126	0.467742	0.812136	0.916024	0.886588	0.506808
OPTC	1	203494143	0.0407476	0.110349	0.369261	0.0140679	0.253049	0.497384	0.50876	0.0134541	0.266123	0.602553	0.441658	0.00640916
ATP2B4	1	203626561	0.692734	0.955615	0.724909	0.230154	0.673576	0.932276	0.722508	0.277108	0.683869	0.947946	0.721422	0.276552
LAX1	1	203765176	0.729941	0.856019	0.852715	0.376701	0.737671	0.876407	0.841699	0.453484	0.729505	0.843809	0.864538	0.348438
ZC3H11A	1	203795654	0.866112	0.966367	0.896256	-0.00541417	0.683843	0.883161	0.774314	0.120302	0.667641	0.934692	0.71429	0.170257
ZBED6	1	203795714	0.183378	0.864685	0.212074	0.875102	0.238337	0.837598	0.284549	0.755402	0.209265	0.855663	0.244565	0.863554
SNRPE	1	203861603	0.811322	0.81418	0.99649	-0.152673	0.865148	0.890387	0.971655	-0.0323584	0.806404	0.811965	0.993151	-0.0608108
SOX13	1	204073115	0.868664	0.883948	0.982709	-0.129016	0.855975	0.868623	0.98544	-0.136258	0.835306	0.871274	0.958718	-0.228359
ETNK2	1	204131062	0.855744	0.963147	0.888487	-0.834281	0.869457	0.946657	0.91845	-0.693182	0.851831	0.959526	0.887762	-0.789887
REN	1	204154819	0.769091	0.811892	0.947283	-0.181716	0.69821	0.718781	0.971379	-0.231712	0.802039	0.923936	0.868067	-0.483517
KISS1	1	204190341	0.792438	0.87454	0.90612	-0.340613	0.733083	0.895725	0.818424	-0.491955	0.741784	0.790431	0.938455	-0.145827
GOLT1A	1	204198160	0.820376	0.939546	0.873162	-0.824323	0.846504	0.966237	0.876083	-0.761511	0.815583	0.965608	0.844631	-0.788242
PLEKHA6	1	204218851	0.848145	0.899629	0.942773	-0.360223	0.880126	0.920859	0.955767	-0.324667	0.833957	0.910433	0.916	-0.377899
PPP1R15B	1	204403387	0.793783	0.837756	0.947512	-0.0692871	0.752287	0.812896	0.92544	-0.0010228	0.754569	0.810493	0.930999	0.0252559
PIK3C2B	1	204422628	0.734007	0.898413	0.817004	-0.0395896	0.80218	0.889009	0.902331	-0.0339186	0.805329	0.881031	0.914076	-0.119948
MDM4	1	204516379	0.164067	0.875527	0.187392	1.09501	0.183212	0.890534	0.205732	1.04657	0.186319	0.915406	0.203537	1.07794
LRRN2	1	204617170	0.961347	0.979789	0.981177	-0.344979	0.971005	0.987407	0.983389	-0.270565	0.951069	0.984954	0.965598	-0.395612
NFASC	1	204828651	0.801141	0.96815	0.827496	0.634317	0.855407	0.972744	0.879375	0.520749	0.889364	0.976515	0.910753	0.425352
CNTN2	1	205042937	0.607836	0.809076	0.751272	0.548126	0.623775	0.803317	0.776499	0.417824	0.649276	0.809923	0.801652	0.42129
TMEM81	1	205083129	0.415453	0.873635	0.475545	0.387821	0.573381	0.809767	0.708082	0.281732	0.659226	0.867092	0.760273	0.276551
RBBP5	1	205086142	0.910723	0.951159	0.957487	-0.0886767	0.912387	0.943034	0.967502	-0.110139	0.918766	0.976785	0.940602	-0.0362776
DSTYK	1	205142505	0.766592	0.879163	0.871956	0.0115494	0.752357	0.873921	0.860898	0.0533632	0.861167	0.918675	0.937401	0.0243959
TMCC2	1	205228176	0.806339	0.883411	0.912756	-0.177301	0.826656	0.917587	0.900902	-0.00826622	0.799173	0.897146	0.890795	-0.0951663
NUAK2	1	205302059	0.702468	0.801434	0.876513	-0.452291	0.708852	0.765213	0.926346	-0.342719	0.640703	0.781305	0.820041	-0.464281
KLHDC8A	1	205336065	0.393229	0.546743	0.719221	0.48232	0.409642	0.594526	0.689024	0.576732	0.499646	0.632341	0.790153	0.36583
LEMD1	1	205381378	0.686334	0.79221	0.866353	-0.175865	0.61468	0.720093	0.853612	-0.149499	0.609074	0.867445	0.702147	-0.249237
CDK18	1	205504595	0.689961	0.780336	0.884184	-0.0452188	0.69101	0.835567	0.826996	-0.0204164	0.719405	0.799902	0.899367	-0.158667
MFSD4A	1	205568885	0.621416	0.773294	0.803595	0.319361	0.708733	0.822584	0.861594	0.222311	0.777331	0.870436	0.893036	0.181292
ELK4	1	205597556	0.318799	0.90074	0.35393	0.592027	0.281555	0.867809	0.324443	0.639679	0.302569	0.933305	0.324191	0.669646
SLC45A3	1	205657851	0.757953	0.894039	0.847785	0.0643306	0.728984	0.87902	0.829314	0.147085	0.779595	0.888073	0.877851	0.140931
NUCKS1	1	205712819	0.661644	0.859283	0.769995	0.0821421	0.613251	0.914044	0.67092	0.173284	0.559256	0.884051	0.632605	0.217845
RAB29	1	205767986	0.754394	0.923127	0.817216	0.172827	0.704195	0.900675	0.781853	0.223027	0.77652	0.909379	0.853901	0.144275
SLC41A1	1	205789093	0.727453	0.929289	0.782807	0.0914563	0.713492	0.925445	0.770972	0.158109	0.753031	0.929046	0.810543	0.106503
PM20D1	1	205828022	0.530235	0.680369	0.779335	0.565749	0.620595	0.73041	0.849652	0.45832	0.661214	0.770702	0.857938	0.518008
SLC26A9	1	205913048	0.171818	0.207881	0.82652	-0.0142483	-0.0334889	-0.0390479	0.857636	-0.0266468	0.257004	0.320641	0.801533	-0.00926912
RAB7B	1	205976740	0.65301	0.824546	0.791962	0.0137837	0.708509	0.840998	0.842462	0.0771221	0.697803	0.801382	0.87075	0.0876123
CTSE	1	206009264	0.304565	0.389838	0.78126	-0.0612779	0.405689	0.448944	0.903652	-0.0381181	0.469112	0.527354	0.889558	-0.0413022
RHEX	1	206052723	0.575208	0.75986	0.756992	0.45888	0.68766	0.85427	0.804968	0.386049	0.644204	0.794973	0.810348	0.433883
AVPR1B	1	206109692	0.274087	0.652455	0.420086	0.0585401	0.335406	0.713893	0.469827	0.0565197	0.0925129	0.30157	0.306771	0.0333288
FAM72A	1	206186179	0.526101	0.86265	0.609866	0.441928	0.571364	0.925584	0.617301	0.363385	0.726245	0.927056	0.783388	0.311254
SRGAP2	1	206203345	0.298732	0.804402	0.371372	0.618464	0.347102	0.823737	0.421375	0.565396	0.396989	0.821277	0.48338	0.536383
IKBKE	1	206470476	0.791219	0.846802	0.934361	-0.222101	0.80025	0.859379	0.931195	-0.213059	0.751278	0.858315	0.875294	-0.341505
RASSF5	1	206507530	0.829929	0.901687	0.920418	0.049078	0.827323	0.90852	0.910627	0.133671	0.814704	0.883345	0.922294	0.0927992
EIF2D	1	206571292	0.883175	0.929596	0.950063	-0.125888	0.885021	0.911994	0.970424	-0.157884	0.891414	0.949338	0.938985	-0.170646
DYRK3	1	206635536	0.705531	0.822824	0.857451	0.0334931	0.835214	0.910488	0.917326	0.0285634	0.76389	0.868552	0.879498	0.0797424
MAPKAPK2	1	206684944	0.696479	0.847765	0.821547	-0.501905	0.755348	0.826849	0.913525	-0.352121	0.692742	0.837303	0.827349	-0.445925
IL10	1	206767602	0.72646	0.727531	0.998528	-0.0651802	0.692173	0.7356	0.940964	-0.0895432	0.580442	0.615254	0.943418	-0.32641
IL19	1	206798870	0.863237	0.877201	0.984081	-0.415034	0.90649	0.931741	0.972899	-0.430558	0.919769	0.943788	0.974551	-0.359203
IL20	1	206865354	0.89871	0.907728	0.990064	-0.377788	0.923488	0.928602	0.994493	-0.417099	0.938979	0.942933	0.995807	-0.381044
IL24	1	206897443	0.915509	0.940305	0.97363	0.215662	0.934437	0.95446	0.979021	0.1969	0.940752	0.951259	0.988955	-0.000296257
FCMR	1	206904386	0.688899	0.754544	0.913	-0.592577	0.809744	0.854631	0.947478	-0.491754	0.714866	0.814084	0.878124	-0.625085
PIGR	1	206928518	0.902341	0.944971	0.954888	-0.852368	0.903175	0.952823	0.947894	-0.880418	0.909171	0.958407	0.948627	-0.848118
FCAMR	1	206957965	0.375263	0.444654	0.843944	-0.258724	0.304723	0.343769	0.88642	-0.287635	0.62378	0.702609	0.887805	-0.365044
C1orf116	1	207018521	0.922436	0.963752	0.95713	-0.687292	0.932228	0.975439	0.955701	-0.699326	0.922828	0.970936	0.950452	-0.659854
PFKFB2	1	207034366	0.732718	0.942459	0.777453	0.20718	0.780886	0.95543	0.817314	0.186799	0.782446	0.952666	0.821323	0.217739
YOD1	1	207043849	0.468566	0.896504	0.522659	0.573916	0.441379	0.901742	0.489474	0.676457	0.443409	0.955923	0.463855	0.72951
C4BPB	1	207088842	0.899897	0.90917	0.9898	-0.278795	0.925298	0.948854	0.975175	-0.311633	0.935881	0.956524	0.978419	-0.223101
C4BPA	1	207104262	0.927262	0.934906	0.991824	-0.530752	0.917362	0.93255	0.983714	-0.471969	0.912915	0.924969	0.986968	-0.366988
CD55	1	207321376	0.84857	0.929902	0.912537	0.32414	0.86994	0.945634	0.919954	0.26477	0.832793	0.930125	0.895356	0.416391
CR2	1	207454230	0.902287	0.924546	0.975925	-0.360441	0.808431	0.84201	0.96012	-0.176633	0.770254	0.799137	0.963858	-0.144936
CR1	1	207496147	0.761959	0.768402	0.991615	-0.32077	0.753925	0.769949	0.979188	-0.3164	0.700411	0.711047	0.985042	-0.275412
CR1L	1	207645113	0.546044	0.73438	0.743544	0.295887	0.64242	0.735117	0.873901	0.30932	0.434303	0.484648	0.896119	0.166364
CD46	1	207752057	0.657315	0.886693	0.741311	0.259586	0.727261	0.925405	0.785884	0.211222	0.680168	0.929425	0.731816	0.338618
CD34	1	207880972	0.646754	0.874692	0.739408	0.201931	0.661939	0.830215	0.797311	0.182964	0.644389	0.80108	0.8044	0.199681
PLXNA2	1	208022242	0.498645	0.899388	0.554427	0.653373	0.50758	0.898149	0.56514	0.674183	0.563296	0.910312	0.618795	0.595575
CAMK1G	1	209583717	0.362897	0.540354	0.67159	0.514599	0.509943	0.758906	0.671945	0.418033	0.50924	0.667924	0.762423	0.416171
LAMB3	1	209614870	0.578704	0.747215	0.774481	-0.798335	0.694285	0.808941	0.858264	-0.611533	0.621269	0.805547	0.771238	-0.706647
G0S2	1	209675420	0.33069	0.563451	0.5869	-1.45989	0.346144	0.545386	0.634677	-1.28851	0.326436	0.59441	0.549177	-1.49703
HSD11B1	1	209686178	0.541316	0.6848	0.790474	-0.831606	0.702275	0.830624	0.845479	-0.63757	0.737725	0.932829	0.790847	-0.721119
TRAF3IP3	1	209756032	0.642612	0.854214	0.752284	0.625622	0.670954	0.839694	0.799045	0.508788	0.624111	0.803176	0.777053	0.581081
C1orf74	1	209779208	0.895259	0.897911	0.997046	-0.105935	0.917277	0.931287	0.984956	-0.0158002	0.933433	0.95069	0.981849	0.0186157
IRF6	1	209785623	0.896182	0.959951	0.93357	-0.553396	0.912997	0.971415	0.939863	-0.519692	0.907734	0.967062	0.938652	-0.470647
DIEXF	1	209828007	0.87424	0.954387	0.916022	0.055879	0.890888	0.952124	0.935685	0.0359981	0.874215	0.951773	0.918512	0.089979
SYT14	1	209938174	0.337866	0.539846	0.625856	0.66218	0.316557	0.667583	0.474183	0.871092	0.120584	0.191553	0.629506	0.766687
SERTAD4	1	210232799	0.922611	0.988328	0.933507	0.0521818	0.854619	0.977757	0.87406	0.0909218	0.920569	0.990166	0.929711	0.176069
HHAT	1	210328252	0.81993	0.951481	0.86174	0.0961682	0.830047	0.932361	0.890264	0.0385223	0.853429	0.943494	0.904541	0.101806
KCNH1	1	210676823	0.922814	0.966924	0.954382	0.221751	0.952472	0.964666	0.987359	0.0928137	0.953827	0.983071	0.970252	0.0993236
ENSG00000284299	1	210858125	0.681197	0.827	0.823697	0.838701	0.614253	0.79287	0.774721	0.807067	0.628629	0.807264	0.778715	0.893476
RCOR3	1	211258377	0.355756	0.909678	0.391079	0.731007	0.413814	0.942845	0.4389	0.68774	0.363995	0.93559	0.389054	0.751678
TRAF5	1	211326615	0.370589	0.924313	0.400935	0.976764	0.44641	0.95136	0.469233	0.846438	0.414663	0.93351	0.444197	0.897934
RD3	1	211476522	0.691032	0.785442	0.879801	0.45083	0.637208	0.739167	0.862063	0.563676	0.675155	0.803176	0.840606	0.510782
SLC30A1	1	211571568	0.894555	0.972869	0.919501	0.0908054	0.747831	0.876299	0.853397	0.242806	0.820452	0.949812	0.863805	0.26718
NEK2	1	211658657	0.931937	0.975936	0.954915	-0.643077	0.931051	0.985148	0.945088	-0.683763	0.937881	0.977698	0.959275	-0.567449
LPGAT1	1	211743457	0.716178	0.966116	0.741296	0.200663	0.717017	0.97047	0.738835	0.255814	0.671299	0.972983	0.689939	0.311055
INTS7	1	211940399	0.866949	0.971597	0.892293	-0.0144301	0.900548	0.956935	0.941075	-0.109095	0.869939	0.947413	0.918225	-0.0319676
DTL	1	212035553	0.970557	0.976139	0.994281	-0.281503	0.978515	0.981099	0.997366	-0.229729	0.968733	0.970116	0.998575	-0.163356
PPP2R5A	1	212285537	0.905753	0.93772	0.965909	-0.285993	0.905388	0.914752	0.989763	-0.20515	0.892357	0.912213	0.978234	-0.170321
TMEM206	1	212363931	0.84993	0.926294	0.91756	-0.0893327	0.90222	0.937475	0.962394	-0.150502	0.92511	0.948361	0.975483	-0.0577175
NENF	1	212432887	0.325949	0.807725	0.403539	-1.02467	0.342691	0.722133	0.474554	-0.854696	0.325097	0.778905	0.417378	-0.911042
ATF3	1	212565334	0.759083	0.85192	0.891026	0.202007	0.775801	0.919119	0.844071	0.200139	0.789795	0.874013	0.903642	0.131674
FAM71A	1	212624474	0.749936	0.942753	0.795475	0.0521323	0.672609	0.757099	0.888403	0.0401299	0.759158	0.8298	0.914869	-0.00695506
BATF3	1	212686418	0.525175	0.924228	0.568231	0.685604	0.548321	0.892751	0.614192	0.702482	0.627222	0.921596	0.680582	0.525039
NSL1	1	212726153	0.792102	0.885088	0.894941	-0.032642	0.762267	0.859303	0.887077	0.00808135	0.727658	0.885412	0.821829	0.0929188
TATDN3	1	212791828	0.903236	0.918238	0.983662	-0.220597	0.940825	0.949463	0.990902	-0.197599	0.903571	0.94522	0.955937	-0.198865
SPATA45	1	212830141	-0.0312541	-0.0459435	0.680273	-0.0410342	0.199594	0.346042	0.576793	-0.00282263	0.410621	0.495564	0.828593	-0.0253477
FLVCR1	1	212858255	0.693153	0.954871	0.725912	0.270487	0.727799	0.922013	0.789359	0.268481	0.726852	0.92999	0.78157	0.272428
VASH2	1	212950520	0.468125	0.838695	0.558159	0.604992	0.522249	0.91096	0.573296	0.595759	0.576643	0.930566	0.619669	0.558753
ANGEL2	1	212992182	0.368	0.877163	0.419534	0.450519	0.41418	0.927467	0.446572	0.435164	0.378186	0.934814	0.404558	0.507215
RPS6KC1	1	213051233	0.484162	0.938466	0.515908	0.288823	0.57291	0.922386	0.621117	0.218311	0.507948	0.934333	0.543647	0.316565
PROX1	1	213983181	0.611423	0.767484	0.79666	0.198047	0.683803	0.817141	0.836824	0.236568	0.690325	0.857671	0.804883	0.194285
SMYD2	1	214281102	0.779578	0.959016	0.812894	0.206165	0.81046	0.953778	0.849737	0.159366	0.78535	0.948266	0.828196	0.228126
PTPN14	1	214348696	0.600913	0.975631	0.615923	0.610454	0.603491	0.984641	0.612904	0.614365	0.622054	0.981898	0.633522	0.63348
CENPF	1	214603195	0.957324	0.992175	0.964875	0.127085	0.964725	0.991214	0.973276	-0.00379426	0.960569	0.990982	0.96931	0.150815
KCNK2	1	215005775	0.964876	0.969353	0.995382	-0.266821	0.976215	0.978383	0.997784	-0.234954	0.971066	0.977979	0.992931	-0.288924
KCTD3	1	215567392	0.939607	0.963718	0.974981	-0.245434	0.915114	0.94992	0.963359	-0.283678	0.936306	0.958103	0.97725	-0.187353
USH2A	1	215622894	0.656912	0.906819	0.724414	1.23111	0.723387	0.931594	0.776505	1.04918	0.679127	0.907601	0.748266	1.18693
ESRRG	1	216503246	0.835099	0.954684	0.874738	0.370923	0.875934	0.952352	0.919759	0.310479	0.834246	0.957356	0.871406	0.467352
GPATCH2	1	217426992	0.690609	0.960343	0.719127	0.390449	0.715459	0.947247	0.755304	0.368332	0.674687	0.952189	0.708565	0.452379
SPATA17	1	217631324	0.937149	0.961627	0.974546	0.00840571	0.965296	0.965592	0.999694	-0.187487	0.955745	0.969941	0.985365	0.0323087
RRP15	1	218285287	0.556727	0.808402	0.688677	0.162532	0.578984	0.878085	0.659372	0.22904	0.478995	0.8687	0.551393	0.332962
TGFB2	1	218346235	0.723545	0.911037	0.794199	0.56483	0.730655	0.925153	0.789766	0.580126	0.748642	0.941312	0.795318	0.629917
LYPLAL1	1	219173844	0.349796	0.662459	0.528027	0.419634	0.459017	0.768745	0.597099	0.395657	0.44162	0.770827	0.572917	0.490374
ZC3H11B	1	219608347	0.439878	0.476339	0.923456	-0.203691	0.295486	0.325888	0.906712	-0.333078	0.313975	0.36527	0.85957	-0.264444
SLC30A10	1	219685427	0.175111	0.433531	0.403919	0.0140679	0.114734	0.306098	0.374829	0	0.0192147	0.0435006	0.441711	0.0211872
EPRS	1	219968601	0.953096	0.981488	0.971072	-0.154232	0.920284	0.981862	0.937285	-0.232654	0.949353	0.98364	0.965142	-0.0634735
BPNT1	1	220057482	0.710415	0.900535	0.788882	-0.543725	0.744435	0.926544	0.803453	-0.53636	0.733692	0.912591	0.803966	-0.501903
IARS2	1	220094102	0.93626	0.973955	0.961297	-0.306144	0.934842	0.990405	0.943899	-0.312432	0.95291	0.982802	0.969585	-0.218119
RAB3GAP2	1	220148293	0.69499	0.941208	0.738402	0.146225	0.746014	0.951532	0.784013	0.131775	0.706328	0.94545	0.747081	0.197616
MARK1	1	220528183	0.60496	0.872666	0.693231	0.411577	0.658243	0.892399	0.73761	0.409201	0.617517	0.885877	0.697069	0.519324
C1orf115	1	220689845	0.710188	0.869211	0.817048	-0.743642	0.733912	0.864183	0.849255	-0.654901	0.705551	0.875997	0.805427	-0.689185
MARC2	1	220748225	0.79753	0.866	0.920935	-0.764829	0.79391	0.873289	0.909104	-0.647755	0.832657	0.900062	0.925111	-0.774616
MARC1	1	220786759	0.789552	0.860809	0.917222	0.86495	0.796247	0.869689	0.915554	0.913449	0.791728	0.883736	0.895888	1.01318
HLX	1	220879400	0.720912	0.884493	0.815057	0.150537	0.6682	0.88118	0.758302	0.18449	0.732895	0.852908	0.859289	0.142333
DUSP10	1	221701424	0.906263	0.928633	0.975911	0.0330774	0.927984	0.947811	0.979081	0.0433298	0.894965	0.911725	0.981617	0.0601477
HHIPL2	1	222522258	0.928835	0.966376	0.961152	-0.291145	0.943957	0.961953	0.981293	-0.323778	0.915742	0.945973	0.968043	-0.341123
TAF1A	1	222557902	0.359952	0.730982	0.492423	0.440053	0.55646	0.795039	0.699916	0.259978	0.541778	0.819095	0.661435	0.344477
MIA3	1	222618086	0.924377	0.970129	0.952839	0.213843	0.940065	0.953112	0.986312	-0.040294	0.925861	0.97815	0.946543	-0.217443
AIDA	1	222668013	0.771174	0.89393	0.862678	0.0763495	0.738375	0.964633	0.765447	0.203091	0.707172	0.951269	0.743398	0.21571
BROX	1	222712553	0.828643	0.912356	0.908245	0.0914428	0.843761	0.970315	0.869574	0.171116	0.805969	0.955215	0.843756	0.227514
FAM177B	1	222737207	0.807226	0.924278	0.873359	0.316953	0.781894	0.902304	0.866552	0.320786	0.822555	0.925361	0.888902	0.314016
DISP1	1	222872271	0.612962	0.900051	0.68103	0.226882	0.718595	0.895165	0.802752	0.165531	0.659943	0.856819	0.770225	0.218041
TLR5	1	223109406	0.735065	0.92495	0.794707	0.19324	0.781703	0.915926	0.853457	0.144605	0.76359	0.952814	0.801405	0.229188
SUSD4	1	223220819	0.957022	0.987328	0.969305	-0.338191	0.946537	0.96628	0.979569	-0.384915	0.946667	0.973719	0.972219	-0.391286
CCDC185	1	223393417	0.613409	0.681049	0.900683	-0.311491	0.674201	0.754139	0.894002	-0.441138	0.577092	0.73787	0.782105	-0.318467
CAPN8	1	223538007	0.939067	0.972223	0.965896	0.431646	0.963882	0.97726	0.98631	0.241462	0.958924	0.973241	0.985289	0.271127
CAPN2	1	223701593	0.944844	0.983797	0.960406	-0.1138	0.949156	0.981953	0.9666	-0.122118	0.933593	0.98042	0.952238	-0.114395
TP53BP2	1	223779899	0.880165	0.942921	0.933445	-0.0411922	0.936857	0.973818	0.962046	-0.100801	0.892436	0.946141	0.943238	-0.0375182
FBXO28	1	224114087	0.882163	0.968368	0.910979	0.0717247	0.791121	0.940603	0.841078	0.193523	0.750744	0.951605	0.788924	0.240223
DEGS1	1	224175756	0.951947	0.965668	0.985792	-0.152572	0.954952	0.960272	0.994459	-0.0942739	0.958531	0.970224	0.987947	-0.0839791
NVL	1	224227334	0.835984	0.95837	0.872298	0.111056	0.89149	0.929405	0.959205	0.0160832	0.914242	0.967834	0.944627	0.0792565
CNIH4	1	224356850	0.925599	0.958175	0.966002	-0.0774415	0.908709	0.941417	0.965257	-0.0284057	0.947591	0.960685	0.986371	-0.051898
WDR26	1	224385143	0.423873	0.917813	0.461829	0.460153	0.422103	0.902976	0.467458	0.46179	0.422735	0.933382	0.452907	0.517836
CNIH3	1	224434660	0.50377	0.810013	0.621929	0.26568	0.571506	0.819009	0.697802	0.274947	0.653679	0.792499	0.824832	0.177821
DNAH14	1	224896262	0.18646	0.627351	0.297218	0.904612	0.271847	0.735639	0.369538	0.75186	0.221154	0.702866	0.314647	0.89482
LBR	1	225401502	0.583847	0.917076	0.63664	0.268231	0.559939	0.874795	0.640081	0.318053	0.580857	0.934267	0.621724	0.379709
ENAH	1	225486835	0.6307	0.872033	0.723253	0.160832	0.586826	0.811128	0.723469	0.172978	0.575694	0.784616	0.733728	0.210831
SRP9	1	225777813	0.871332	0.90539	0.962383	-0.0193361	0.843989	0.962397	0.876966	0.152865	0.839687	0.921379	0.911338	0.147078
EPHX1	1	225810092	0.403138	0.84416	0.477562	-0.790062	0.503504	0.918027	0.548463	-0.723566	0.467449	0.909253	0.514102	-0.716058
TMEM63A	1	225845536	0.672291	0.869049	0.773594	0.275838	0.779233	0.888328	0.877191	0.193587	0.869141	0.898742	0.967063	0.048545
LEFTY1	1	225886282	0.401189	0.438938	0.914	0.0708974	0.324162	0.32646	0.992958	-0.125628	0.677376	0.679947	0.996218	-0.109312
ENSG00000255835	1	225886696	-0.0122881	-0.0227208	0.54083	0.0814282	0.0227761	0.0332891	0.684191	-0.110361	0.164149	0.2614	0.627962	-0.117821
PYCR2	1	225919877	0.630193	0.882399	0.714181	-0.581288	0.602789	0.892073	0.675717	-0.592383	0.534593	0.864233	0.618575	-0.631736
LEFTY2	1	225936598	0.890672	0.890886	0.99976	-0.189674	0.869317	0.870434	0.998717	-0.102735	0.871228	0.872286	0.998787	-0.198106
SDE2	1	225982702	0.773429	0.841369	0.919252	-0.303495	0.814254	0.843713	0.965084	-0.221768	0.77128	0.84815	0.909367	-0.22639
H3F3A	1	226061851	0.799676	0.949214	0.842461	-0.482714	0.868466	0.947775	0.916321	-0.346031	0.848854	0.937959	0.905001	-0.317916
ACBD3	1	226144679	0.952329	0.967898	0.983914	-0.160595	0.940088	0.955728	0.983635	-0.137999	0.944469	0.964034	0.979705	-0.0942572
MIXL1	1	226223618	0.48531	0.738473	0.65718	0.517715	0.475478	0.636793	0.746676	0.349136	0.60087	0.823712	0.729466	0.461239
LIN9	1	226231149	0.633073	0.736394	0.859693	0.0843559	0.788419	0.831006	0.948753	0.00862385	0.727954	0.898631	0.81007	0.201059
PARP1	1	226360691	0.733448	0.892458	0.821829	-0.513902	0.726722	0.947584	0.766922	-0.542047	0.748867	0.924926	0.809651	-0.476281
STUM	1	226548800	0.724239	0.953175	0.759817	0.831296	0.777195	0.937843	0.828705	0.692214	0.784572	0.938183	0.836268	0.68131
ITPKB	1	226631690	0.72556	0.803108	0.90344	-0.219035	0.720207	0.759365	0.948433	-0.164505	0.690798	0.769375	0.897868	-0.205359
PSEN2	1	226870184	0.695078	0.865249	0.803327	-0.495727	0.707216	0.900576	0.785292	-0.500307	0.637712	0.901603	0.707309	-0.578261
COQ8A	1	226897536	0.67826	0.828176	0.818981	-0.423462	0.772412	0.88854	0.869304	-0.37274	0.645086	0.879847	0.73318	-0.444898
CDC42BPA	1	226989865	0.632883	0.960552	0.658874	0.544876	0.622729	0.953956	0.652786	0.525886	0.611753	0.94925	0.644459	0.601643
ZNF678	1	227563543	0.128108	0.554437	0.231059	1.00428	0.174064	0.724292	0.240323	0.948652	0.126704	0.618857	0.204738	1.08541
SNAP47	1	227728539	0.649701	0.780053	0.832894	-0.441469	0.630408	0.785065	0.803001	-0.42161	0.569146	0.788941	0.721405	-0.47808
JMJD4	1	227730425	0.561275	0.813724	0.689762	-0.611331	0.54938	0.783597	0.7011	-0.536367	0.445581	0.732938	0.607939	-0.612038
PRSS38	1	227815693	0.432089	0.872735	0.495098	0.0140679	0.334451	0.627475	0.533011	0.00975961	0.435443	0.780095	0.558193	0.00640916
WNT9A	1	227918656	0.900702	0.944393	0.953736	-0.102346	0.884947	0.941087	0.940346	0.0249928	0.889683	0.931492	0.955117	-0.145367
WNT3A	1	228007051	0.776326	0.927266	0.837221	0.480053	0.815723	0.900152	0.906206	0.540624	0.856699	0.897031	0.955037	0.161987
ARF1	1	228082660	0.512428	0.848295	0.604069	-0.744122	0.578948	0.865926	0.668588	-0.631017	0.530071	0.849913	0.623677	-0.635138
C1orf35	1	228100726	0.495946	0.85547	0.579735	-0.687652	0.521563	0.863403	0.604078	-0.689005	0.416008	0.893854	0.465409	-0.792015
MRPL55	1	228106679	0.36914	0.73598	0.501562	-0.74	0.339484	0.702011	0.483588	-0.744028	0.318208	0.77754	0.409249	-0.840666
GUK1	1	228139962	0.375892	0.772429	0.486636	-0.74297	0.419655	0.765101	0.548496	-0.65363	0.317687	0.829004	0.383216	-0.8075
GJC2	1	228149852	0.805968	0.910737	0.884963	-0.457739	0.655004	0.723707	0.905069	-0.36974	0.681078	0.87883	0.774982	-0.522641
IBA57	1	228165815	0.616143	0.849662	0.725162	0.241785	0.659284	0.882855	0.746764	0.262507	0.715495	0.883734	0.809627	0.159649
OBSCN	1	228208130	0.603331	0.899158	0.670996	0.350017	0.632057	0.88515	0.714067	0.353897	0.776287	0.945829	0.820748	0.131097
TRIM11	1	228393673	0.847162	0.89342	0.948224	-0.143574	0.845237	0.889271	0.950483	-0.192381	0.797866	0.893133	0.893334	-0.28407
TRIM17	1	228407940	0.966485	0.975607	0.99065	0.104812	0.974702	0.979827	0.99477	0.103435	0.972848	0.974549	0.998255	-0.010081
HIST3H3	1	228424845	0.714268	0.917699	0.778324	0.465141	0.774092	0.949761	0.815039	0.399619	0.772265	0.945499	0.81678	0.500508
HIST3H2A	1	228456979	0.804106	0.940036	0.855399	-1.07067	0.831373	0.934932	0.889234	-0.877349	0.812768	0.960253	0.84641	-0.937312
HIST3H2BB	1	228458107	0.893377	0.936059	0.954403	-0.545666	0.846036	0.889927	0.950679	-0.483522	0.844236	0.908819	0.928938	-0.564194
RNF187	1	228487061	0.255123	0.573019	0.445227	-0.813627	0.33492	0.676853	0.49482	-0.680767	0.272262	0.661849	0.411366	-0.757483
RHOU	1	228735077	0.931466	0.938326	0.992689	-0.219899	0.949757	0.956858	0.99258	-0.154619	0.918777	0.933727	0.983989	-0.104177
TMEM78	1	229249636	0.518843	0.862372	0.601646	0.428597	0.471591	0.829869	0.568271	0.581187	0.637461	0.901419	0.707175	0.310384
RAB4A	1	229271062	0.822569	0.910441	0.903485	-0.350686	0.822495	0.88176	0.932787	-0.279795	0.856967	0.926823	0.924629	-0.228273
CCSAP	1	229321005	0.622001	0.890887	0.698183	0.301101	0.638509	0.911856	0.700231	0.333925	0.545829	0.915338	0.596314	0.418293
ACTA1	1	229431245	0.762066	0.849631	0.896938	-0.844939	0.767942	0.861198	0.891713	-0.82688	0.682019	0.82657	0.82512	-1.04216
NUP133	1	229440260	0.87872	0.931724	0.943111	-0.0505122	0.948104	0.960771	0.986817	-0.109339	0.897925	0.960421	0.934928	0.0153113
ABCB10	1	229516582	0.820958	0.865152	0.948917	-0.151705	0.761463	0.799665	0.952227	-0.061196	0.823988	0.869464	0.947696	-0.054815
TAF5L	1	229593111	0.87857	0.898116	0.978238	-0.197353	0.900279	0.918458	0.980206	-0.161449	0.881899	0.921245	0.957291	-0.193105
URB2	1	229626234	0.791211	0.811231	0.975321	-0.134741	0.776921	0.809591	0.959646	-0.0761567	0.772041	0.794596	0.971614	-0.0947989
GALNT2	1	230057990	0.885659	0.932814	0.94945	-0.260819	0.903327	0.931014	0.970262	-0.197961	0.885227	0.938789	0.942946	-0.246868
PGBD5	1	230314482	0.864526	0.865768	0.998566	-0.113602	0.874089	0.883205	0.989678	-0.0678724	0.87568	0.880289	0.994764	-0.0649592
COG2	1	230642489	0.854964	0.949499	0.900436	0.0462841	0.887387	0.93066	0.953503	-0.0192824	0.886275	0.968725	0.914887	0.0894806
AGT	1	230702523	0.931523	0.978433	0.952056	-0.750997	0.953833	0.985487	0.96788	-0.651385	0.946601	0.978302	0.967596	-0.575861
CAPN9	1	230747384	0.952279	0.97454	0.977158	-0.489959	0.950048	0.980688	0.968756	-0.559141	0.915129	0.971793	0.941691	-0.602675
C1orf198	1	230837119	0.890619	0.93177	0.955836	-0.222234	0.86391	0.911563	0.947723	-0.109656	0.853681	0.919072	0.928851	-0.14313
TTC13	1	230906243	0.413706	0.838927	0.493137	0.361277	0.526998	0.849102	0.620654	0.277426	0.426967	0.843534	0.506165	0.416544
ARV1	1	230978981	0.910719	0.950285	0.958364	-0.35757	0.8657	0.94135	0.919637	-0.399409	0.90439	0.954396	0.947604	-0.304589
FAM89A	1	231018958	0.801066	0.934973	0.85678	-0.2758	0.722214	0.842321	0.85741	-0.263469	0.728664	0.897415	0.811959	-0.265828
TRIM67	1	231162112	0.598319	0.800029	0.747872	0.528902	0.473442	0.629067	0.75261	0.408155	0.745753	0.878796	0.848607	0.349396
C1orf131	1	231223763	0.646426	0.893574	0.723416	0.242251	0.82179	0.909605	0.903458	0.0868265	0.788758	0.906802	0.869824	0.153266
GNPAT	1	231241207	0.937694	0.961284	0.975461	-0.225972	0.95666	0.978899	0.977281	-0.216191	0.932374	0.959504	0.971725	-0.164406
EXOC8	1	231332753	0.91368	0.925871	0.986833	-0.098323	0.809917	0.816513	0.991921	-0.072481	0.818984	0.855118	0.957743	0.00264705
SPRTN	1	231337104	0.730883	0.897775	0.814105	0.107888	0.723987	0.845287	0.856498	0.0979184	0.75359	0.910712	0.827473	0.168233
EGLN1	1	231363751	0.784824	0.846304	0.927356	-0.276654	0.743333	0.760081	0.977966	-0.149248	0.770211	0.829335	0.928709	-0.157045
TSNAX	1	231528653	0.907264	0.948614	0.956411	-0.0486784	0.928024	0.943934	0.983144	-0.070973	0.934126	0.972717	0.960327	-0.00291626
TSNAX.DISC1	1	231528653	-0.0499419	-0.0754163	0.662217	0.617809	0.210398	0.264081	0.796717	0.386687	-0.115136	-0.163436	0.704472	0.559372
DISC1	1	231626815	0.312189	0.843191	0.370247	0.815439	0.353147	0.824775	0.428173	0.732456	0.345643	0.841994	0.410505	0.793179
SIPA1L2	1	232397965	0.858065	0.938954	0.913852	0.114083	0.891175	0.958921	0.929352	0.0757958	0.884198	0.940962	0.939675	0.102745
MAP10	1	232804892	0.879524	0.962085	0.914186	0.123189	0.884231	0.955941	0.924986	0.0704643	0.934335	0.96765	0.965571	0.159049
NTPCR	1	232950605	0.68101	0.97166	0.700873	0.281481	0.728648	0.935187	0.779147	0.233072	0.668398	0.96233	0.694562	0.331384
PCNX2	1	232983435	0.272309	0.751189	0.362505	0.720107	0.334086	0.776639	0.430169	0.639426	0.335819	0.780067	0.4305	0.643368
MAP3K21	1	233327768	0.81093	0.929851	0.872108	0.0641312	0.801225	0.88733	0.902961	0.0564134	0.775154	0.903399	0.858042	0.050965
KCNK1	1	233614004	0.945573	0.978154	0.966692	-0.36019	0.961758	0.982188	0.979199	-0.335643	0.918655	0.947362	0.969698	-0.279269
SLC35F3	1	233904933	0.740778	0.816535	0.907221	-0.498506	0.803567	0.905028	0.887892	-0.393764	0.829443	0.906238	0.91526	-0.430377
COA6	1	234373456	0.519675	0.834593	0.622669	-0.787283	0.634769	0.809612	0.784041	-0.554575	0.60538	0.797483	0.759113	-0.544905
TARBP1	1	234391313	0.468478	0.900293	0.520362	0.739938	0.524939	0.924188	0.568	0.663583	0.503699	0.92044	0.547238	0.724321
IRF2BP2	1	234604269	0.684605	0.786643	0.870286	-0.345587	0.664272	0.728669	0.911624	-0.272667	0.617655	0.711599	0.867982	-0.26804
TOMM20	1	235109336	0.950122	0.971012	0.978486	-0.259963	0.978045	0.978124	0.999919	-0.129787	0.972091	0.977263	0.994707	-0.116444
RBM34	1	235131183	0.880702	0.891845	0.987506	-0.12313	0.895245	0.920502	0.972561	-0.0907521	0.909579	0.923322	0.985116	-0.0919124
ARID4B	1	235131634	0.409302	0.913337	0.448139	0.397638	0.531159	0.909639	0.583923	0.303052	0.466456	0.92253	0.505627	0.389783
GGPS1	1	235327350	0.889292	0.938183	0.947888	-0.089678	0.940087	0.95755	0.981762	-0.0869985	0.895597	0.936819	0.955997	-0.0101641
B3GALNT2	1	235449923	0.608768	0.819405	0.74294	0.110683	0.69199	0.828524	0.835207	0.0664365	0.685285	0.820477	0.835227	0.0559565
GNG4	1	235547687	0.969693	0.970085	0.999595	-0.236839	0.957196	0.963791	0.993157	-0.0991628	0.968618	0.971688	0.996841	-0.284593
LYST	1	235661041	0.292906	0.909605	0.322015	0.880463	0.31116	0.93171	0.333966	0.820825	0.2859	0.923941	0.309436	0.931029
NID1	1	235975830	0.330428	0.902426	0.366155	0.849605	0.391556	0.876119	0.446921	0.822774	0.331865	0.894824	0.370872	0.949668
GPR137B	1	236142505	0.822432	0.92528	0.888847	0.123723	0.792769	0.902135	0.878769	0.175947	0.785902	0.894693	0.878404	0.19277
ERO1B	1	236215555	0.797966	0.944502	0.844854	0.370365	0.760361	0.95043	0.800017	0.418505	0.796307	0.955486	0.833405	0.493495
EDARADD	1	236348257	0.902614	0.93707	0.96323	-0.303298	0.916392	0.951057	0.963551	-0.343433	0.90945	0.946129	0.961232	-0.337023
LGALS8	1	236518000	0.87397	0.969657	0.901319	0.160385	0.902849	0.970206	0.930574	0.0953692	0.874142	0.971392	0.899886	0.203082
HEATR1	1	236549005	0.519833	0.900261	0.577426	0.324165	0.581563	0.914664	0.635821	0.269455	0.543052	0.936255	0.580026	0.367639
ACTN2	1	236686454	0.710129	0.858735	0.826948	0.124183	0.772744	0.875642	0.882489	-0.0646737	0.833133	0.929154	0.896658	-0.0161995
MTR	1	236795281	0.377695	0.894921	0.422043	0.512397	0.461473	0.932745	0.494748	0.456494	0.448367	0.911568	0.491864	0.512195
RYR2	1	237042205	0.437262	0.903726	0.483844	1.29231	0.427717	0.874122	0.48931	1.19899	0.461665	0.867794	0.531999	1.25225
CHRM3	1	239386565	0.647781	0.924208	0.700905	0.678913	0.791996	0.939055	0.843397	0.482996	0.689199	0.923839	0.746017	0.624245
FMN2	1	240014348	0.931896	0.975531	0.95527	0.30471	0.914945	0.974771	0.938625	0.265922	0.929211	0.96404	0.963872	0.253972
GREM2	1	240489573	0.937203	0.960735	0.975506	-0.0658473	0.950101	0.957738	0.992026	0.00784146	0.942136	0.959565	0.981837	0.0843525
RGS7	1	240775515	0.904508	0.922872	0.980102	0.0638417	0.949607	0.966515	0.982506	-0.0242426	0.819549	0.920167	0.890653	0.296978
FH	1	241497603	0.786391	0.980876	0.801724	-0.559699	0.742849	0.969269	0.766401	-0.594103	0.81092	0.977195	0.829845	-0.468564
KMO	1	241532134	0.896764	0.974986	0.919772	0.113038	0.873125	0.961921	0.907689	0.0868505	0.847176	0.963633	0.879148	0.160325
OPN3	1	241590102	0.899554	0.95416	0.942771	-0.364184	0.853523	0.918444	0.929314	-0.27427	0.910219	0.955322	0.952788	-0.233681
CHML	1	241628853	0.694746	0.939133	0.739774	0.455282	0.688798	0.961489	0.716386	0.515068	0.624616	0.949284	0.657986	0.647414
WDR64	1	241652278	0.297984	0.560946	0.531217	0.681402	0.439618	0.580824	0.756887	0.293164	0.520855	0.743927	0.700142	0.459308
EXO1	1	241847967	0.96672	0.967924	0.998757	-0.232894	0.962966	0.96683	0.996003	-0.248196	0.949653	0.954979	0.994423	-0.157464
BECN2	1	241957767	0.276596	0.572384	0.483236	-0.0148856	0.330698	0.550964	0.600217	-0.0154994	0.363949	0.724057	0.502652	-0.0188498
MAP1LC3C	1	241995490	0.784011	0.796113	0.984798	-0.206563	0.790973	0.852273	0.928074	-0.224737	0.819204	0.866784	0.945107	-0.219221
PLD5	1	242082986	0.568643	0.812726	0.699674	0.506095	0.561262	0.84814	0.661757	0.455113	0.353263	0.730144	0.483827	0.95176
CEP170	1	243124428	0.16126	0.718536	0.224428	0.607948	0.196763	0.730558	0.269332	0.535593	0.158629	0.724727	0.218882	0.657086
SDCCAG8	1	243256034	0.551673	0.949568	0.580972	0.25952	0.781488	0.925477	0.844417	0.0990134	0.767177	0.959768	0.799336	0.176078
AKT3	1	243488233	0.508335	0.943758	0.538629	0.858691	0.520682	0.956594	0.544308	0.849046	0.534435	0.953388	0.560563	0.886719
ZBTB18	1	244048939	0.96721	0.982547	0.98439	-0.124024	0.957618	0.971689	0.985519	-0.0708519	0.957592	0.976824	0.980311	-0.0318251
C1orf100	1	244352635	0.567614	0.863605	0.657261	0.724377	0.560523	0.843699	0.664364	0.825	0.569922	0.833568	0.683714	0.720168
ADSS	1	244408494	0.81652	0.90255	0.904681	0.0398029	0.838544	0.901968	0.929682	0.0324462	0.815207	0.881568	0.924724	0.0829489
CATSPERE	1	244454377	0.357263	0.865629	0.412721	0.811055	0.389544	0.84268	0.462268	0.692604	0.342383	0.772154	0.443413	0.792244
DESI2	1	244652935	0.705292	0.976143	0.72253	0.263161	0.540671	0.936333	0.577435	0.403461	0.518912	0.953452	0.544246	0.458728
ENSG00000284188	1	244729898	0.240004	0.376317	0.63777	-0.0143403	0.557312	0.696931	0.799666	-0.00515544	0.457484	0.573159	0.798179	-0.004689
COX20	1	244835322	0.611745	0.835052	0.732583	0.428219	0.653811	0.877793	0.744835	0.458236	0.602493	0.833929	0.722475	0.50844
HNRNPU	1	244840638	0.332873	0.853455	0.39003	0.393045	0.44075	0.796423	0.553412	0.291999	0.363849	0.871302	0.417592	0.432769
EFCAB2	1	244969705	0.42271	0.930679	0.454195	0.535123	0.619988	0.916723	0.676309	0.317922	0.668282	0.914562	0.730712	0.259232
KIF26B	1	245154985	0.727048	0.94361	0.770496	0.753788	0.717346	0.943174	0.760566	0.797498	0.739576	0.948471	0.779756	0.789662
SMYD3	1	245749342	0.732095	0.818768	0.894142	0.120942	0.812921	0.838727	0.969232	0.0258891	0.758236	0.806511	0.940144	0.121743
TFB2M	1	246540560	0.796672	0.890973	0.89416	-0.433453	0.797916	0.928517	0.859344	-0.445772	0.792396	0.915842	0.865211	-0.427455
CNST	1	246566444	0.778186	0.955559	0.814378	0.0458293	0.83718	0.940054	0.890566	0.031655	0.807588	0.964429	0.837375	0.109358
SCCPDH	1	246724047	0.85717	0.957681	0.895047	-0.483494	0.8428	0.948021	0.88901	-0.462393	0.871382	0.965982	0.902069	-0.400395
AHCTF1	1	246839098	0.387365	0.892594	0.433976	0.342742	0.536404	0.885118	0.606026	0.248295	0.388081	0.901879	0.430303	0.40901
ZNF670.ZNF695	1	246945547	0.353693	0.588044	0.601474	0.644318	0.596121	0.708121	0.841836	0.278784	0.478402	0.598924	0.798768	0.282422
ZNF695	1	246945547	0.652628	0.967706	0.674407	0.591067	0.77251	0.962237	0.802827	0.405628	0.717433	0.960082	0.747263	0.49916
ZNF670	1	247036784	0.0597125	0.205542	0.290512	0.396057	0.262225	0.477763	0.54886	0.216581	0.163359	0.469103	0.348237	0.470286
ZNF669	1	247099962	0.769782	0.844739	0.911266	0.000216336	0.928595	0.944838	0.982809	-0.0769984	0.845605	0.871897	0.969845	-0.0177663
ZNF124	1	247121975	0.390916	0.676047	0.578238	0.243705	0.475031	0.763115	0.622489	0.216933	0.304594	0.576135	0.528685	0.305388
ZNF496	1	247297412	0.450956	0.691754	0.651902	0.166008	0.513979	0.69671	0.737722	0.138815	0.727898	0.764772	0.951784	0.0168036
NLRP3	1	247416156	0.741731	0.848684	0.873978	0.18004	0.741468	0.857829	0.864354	0.228067	0.778027	0.883699	0.880421	0.14605
OR2B11	1	247449118	0.717024	0.882584	0.812414	0.570263	0.777518	0.968878	0.802493	0.636031	0.782837	0.919534	0.851342	0.487734
GCSAML	1	247507058	0.477385	0.841118	0.567559	0.789118	0.503489	0.845998	0.595142	0.742101	0.344677	0.709404	0.485869	0.970397
OR2C3	1	247524677	0.54554	0.642684	0.848847	-0.04117	0.622755	0.815286	0.763848	0.383888	0.554246	0.609387	0.909514	-0.057337
OR13G1	1	247670812	0.774658	0.944657	0.820042	1.38429	0.806868	0.971694	0.830372	1.40366	0.776715	0.943286	0.823414	1.5735
OR6F1	1	247711436	0.817245	0.904949	0.903084	0.552881	0.845095	0.942804	0.896363	0.617502	0.842889	0.927948	0.908337	0.622358
OR14A2	1	247722957	0.739013	0.952557	0.77582	1.29612	0.796589	0.95718	0.832224	1.11093	0.766123	0.964961	0.793942	1.32487
OR14K1	1	247738615	0.257414	0.690557	0.372763	1.88379	0.236612	0.6414	0.3689	1.73276	0.285797	0.633419	0.451196	1.58049
OR1C1	1	247754846	0.702908	0.89689	0.783718	1.21206	0.756724	0.929212	0.814372	1.11691	0.714895	0.896712	0.79724	1.13307
OR14A16	1	247814660	0.566978	0.74616	0.759862	0.285227	0.612138	0.787738	0.777083	0.307092	0.551253	0.647873	0.850866	0.223985
OR11L1	1	247840928	0.546251	0.738714	0.739463	0.325494	0.634484	0.793867	0.799233	0.257317	0.713477	0.853021	0.836413	0.169704
TRIM58	1	247857199	0.938663	0.952404	0.985572	-0.34669	0.952625	0.963624	0.988586	-0.287282	0.875577	0.93051	0.940964	-0.480687
OR2W3	1	247895587	0.851768	0.884719	0.962755	-0.00564228	0.835767	0.860148	0.971656	0.0387136	0.791611	0.839638	0.9428	-0.14269
OR2T8	1	247920252	0.556666	0.711093	0.782832	0.322899	0.676498	0.802908	0.84256	0.202219	0.415826	0.618462	0.672354	0.352033
OR2AJ1	1	247924889	0.205858	0.685407	0.300345	0.640139	0.125709	0.270445	0.464824	0.389002	0.157406	0.429936	0.366114	0.527345
OR2L8	1	247948858	0.320862	0.608801	0.527039	0.781725	0.331913	0.674738	0.491913	0.79807	0.400907	0.731068	0.548385	0.843293
OR2AK2	1	247965233	0.16103	0.566763	0.284123	1.07841	0.301733	0.638132	0.472838	0.975279	0.245674	0.730912	0.336119	1.36335
OR2L5	1	248013660	0.128766	0.460269	0.279763	1.17222	0.189601	0.600139	0.315929	1.06694	0.167607	0.559111	0.299774	1.28105
OR2L2	1	248030070	0.147566	0.451985	0.326485	1.20591	0.122248	0.435571	0.280661	1.55772	0.21528	0.491983	0.437576	1.11605
OR2L3	1	248046836	0.232966	0.658161	0.353965	0.600006	0.225208	0.564647	0.398847	0.67759	0.262074	0.599826	0.436917	0.593625
OR2L13	1	248095184	0.313754	0.43742	0.717283	0.0463191	0.599575	0.742399	0.807617	0.0217751	0.547948	0.712449	0.769105	0.0635394
OR2M5	1	248145148	0.12986	0.292679	0.443696	0.0802367	0.401894	0.852096	0.471653	0.0157544	0.389117	0.736906	0.528041	0.049465
OR2M2	1	248174821	0.191564	0.700635	0.273415	0.0258213	0.188415	0.581295	0.32413	0.0411522	0.2506	0.646349	0.387717	0.0175317
OR2M3	1	248197265	0.249578	0.885744	0.281772	2.3567	0.252597	0.840321	0.300596	2.26434	0.265154	0.853325	0.31073	2.23966
OR2M4	1	248231417	0.200985	0.868925	0.231303	1.87009	0.251183	0.791248	0.317452	1.38299	0.236835	0.728857	0.32494	1.61854
OR2T33	1	248269917	0.48091	0.787283	0.610848	0.569624	0.484952	0.688667	0.704189	0.47105	0.469798	0.664354	0.707149	0.43738
OR2T12	1	248290139	0.462638	0.804749	0.574884	0.194622	0.467869	0.855607	0.546827	0.288774	0.415241	0.786221	0.528148	0.34373
OR2T4	1	248361581	0.218268	0.565089	0.386254	0.0177624	0.356825	0.726361	0.49125	0.0134541	0.463395	0.84466	0.548617	0.0137982
OR2T6	1	248375746	0.209043	0.627769	0.332994	0.021457	0.23279	0.588613	0.395489	0.0134541	0.300974	0.753545	0.399411	0.0248818
OR2T1	1	248403048	0.135558	0.427276	0.317262	0.00667887	0.226598	0.580462	0.390375	0.00606509	0.247181	0.617419	0.400346	0.00640916
OR2T2	1	248445512	0.615597	0.889421	0.692132	0.00612917	0.572262	0.786811	0.727318	0.0310897	0.623736	0.871992	0.715301	0.0143506
OR2T3	1	248473351	0.835752	0.962779	0.868062	-0.00201905	0.829369	0.940061	0.88225	0.0209805	0.834783	0.94249	0.88572	0.0142368
OR2T5	1	248488589	0.776843	0.926533	0.838441	0.0347843	0.681865	0.858279	0.794456	0.0280911	0.819729	0.978233	0.837969	0.000908846
OR2G6	1	248508073	0.688628	0.911122	0.755803	0.632878	0.700148	0.920866	0.760314	0.705426	0.775011	0.936168	0.827855	0.462526
OR2T29	1	248556912	0.60226	0.792545	0.759907	0.0154588	0.713584	0.867823	0.822269	0.0189051	0.790819	0.94086	0.840528	0.020723
OR2T34	1	248573801	0.626597	0.89857	0.697327	0.00470325	0.675692	0.88965	0.759503	0.0166759	0.650281	0.930464	0.698879	-0.000601782
OR2T10	1	248590487	0.186099	0.488142	0.38124	0.028846	0.102975	0.307341	0.33505	0.0171487	0.201746	0.589335	0.342328	0
OR2T11	1	248623557	0.183056	0.554392	0.330192	0.0491022	0.131189	0.343292	0.38215	0.0478621	0.266883	0.645651	0.413355	0.0410932
LYPD8	1	248718649	0.863225	0.88157	0.979191	-0.43258	0.872822	0.906057	0.963319	-0.267036	0.936104	0.960407	0.974695	-0.23658
SH3BP5L	1	248810446	0.533799	0.815672	0.654429	-0.49316	0.573796	0.765831	0.749246	-0.444016	0.437318	0.823019	0.531358	-0.595767
ZNF672	1	248838210	0.561823	0.767842	0.731691	-0.514368	0.574909	0.732252	0.785125	-0.434005	0.459169	0.733153	0.626294	-0.543772
ZNF692	1	248850006	0.707087	0.820061	0.862237	-0.101412	0.736735	0.813181	0.905991	-0.222585	0.636529	0.829075	0.767757	-0.418598
PGBD2	1	248906196	0.557925	0.814446	0.685036	0.149239	0.558227	0.72074	0.774519	0.124898	0.732717	0.867799	0.844339	0.119232
FAM110C	2	38814	0.912822	0.929514	0.982042	-0.291745	0.869615	0.890663	0.976367	-0.267652	0.878001	0.915231	0.959322	-0.22594
SH3YL1	2	217730	0.432554	0.847367	0.510468	0.40912	0.563388	0.862975	0.652845	0.318949	0.459364	0.837873	0.54825	0.432762
ACP1	2	264140	0.774969	0.882315	0.878336	-0.230335	0.69181	0.7518	0.920205	-0.188589	0.75709	0.811969	0.932412	-0.122277
ALKAL2	2	279558	0.585695	0.725076	0.807771	0.119663	0.671444	0.713811	0.940647	-0.250601	0.497991	0.544755	0.914156	0.0674444
TMEM18	2	667335	0.795098	0.872997	0.910768	-0.0758154	0.848302	0.85492	0.992259	-0.130605	0.835561	0.872461	0.957706	-0.140561
SNTG2	2	950868	0.716148	0.9368	0.764462	0.846089	0.741878	0.896104	0.827892	0.464458	0.762358	0.875865	0.870406	0.48567
TPO	2	1374223	0.750728	0.947488	0.792335	1.02537	0.8195	0.96191	0.851951	0.836872	0.854274	0.940883	0.907948	0.683667
PXDN	2	1631887	0.62461	0.845053	0.739137	0.430229	0.692691	0.889934	0.778362	0.398484	0.620709	0.837368	0.741261	0.499231
MYT1L	2	1789113	0.246495	0.286782	0.859523	-0.179846	0.397336	0.541825	0.733328	-0.117294	0.0567751	0.0948815	0.598379	0.146677
EIPR1	2	3188925	0.211838	0.353552	0.59917	-0.492841	0.0649799	0.143157	0.453906	-0.508435	0.237235	0.523042	0.453568	-0.508633
TRAPPC12	2	3379675	0.542215	0.772502	0.701895	-0.0165369	0.682428	0.747115	0.913417	-0.0987467	0.616172	0.71464	0.862212	-0.159172
ADI1	2	3497361	0.654316	0.887202	0.737505	-0.491866	0.654821	0.875984	0.747526	-0.44782	0.634105	0.874027	0.725499	-0.426119
ENSG00000255767	2	3531984	-0.133635	-0.374638	0.356706	0.460905	0.233834	0.367639	0.636043	0.133757	0.0160521	0.020249	0.792735	0.114001
RNASEH1	2	3544793	0.260964	0.448609	0.581717	-0.307512	0.382232	0.648148	0.58973	-0.35188	0.172673	0.376158	0.459043	-0.359258
RPS7	2	3575205	0.236825	0.788661	0.300287	-0.763046	0.210893	0.510021	0.413499	-0.62811	0.240005	0.712726	0.336743	-0.655748
COLEC11	2	3594832	0.621254	0.724809	0.857129	-0.065975	0.596688	0.693423	0.860497	0.0389643	0.597941	0.821001	0.728307	-0.118953
ALLC	2	3658195	0.361074	0.485218	0.744148	-0.0796316	0.521419	0.636953	0.818615	-0.0404589	0.294149	0.337493	0.871572	-0.0794434
DCDC2C	2	3703592	0.713563	0.904957	0.788504	0.453735	0.689524	0.876834	0.786379	0.431645	0.672936	0.820347	0.820306	0.264534
SOX11	2	5692667	0.56431	0.750137	0.752276	0.912981	0.586057	0.740578	0.79135	0.921054	0.560879	0.786435	0.713192	1.0199
CMPK2	2	6840570	0.860332	0.937273	0.917909	0.229425	0.816013	0.923675	0.883442	0.345836	0.88446	0.946522	0.934432	0.265259
RSAD2	2	6865806	0.753026	0.942448	0.799011	0.571753	0.761862	0.955282	0.797526	0.593613	0.759647	0.950794	0.79896	0.647501
RNF144A	2	6917392	0.422159	0.869789	0.485357	0.876536	0.375236	0.830752	0.451682	0.935661	0.408954	0.87498	0.467386	0.945027
ID2	2	8678845	0.599107	0.733961	0.816266	-0.2076	0.483627	0.547649	0.883095	-0.140766	0.583124	0.671411	0.868505	-0.0486894
KIDINS220	2	8721081	0.330813	0.844078	0.391922	0.363034	0.415293	0.846438	0.490636	0.308575	0.351601	0.818373	0.429634	0.396602
MBOAT2	2	8852690	0.798976	0.954151	0.837368	0.325977	0.796412	0.949373	0.838882	0.352155	0.775293	0.945365	0.820099	0.43544
ASAP2	2	9206765	0.626176	0.907347	0.690117	0.247666	0.673243	0.873214	0.770994	0.206652	0.695082	0.892631	0.77869	0.239356
ITGB1BP1	2	9403475	0.698499	0.845007	0.82662	-0.215003	0.758306	0.877676	0.863993	-0.201178	0.689358	0.872523	0.790074	-0.227932
CPSF3	2	9423568	0.733413	0.787442	0.931387	-0.226292	0.305478	0.57228	0.53379	-0.304383	0.714599	0.871746	0.819733	-0.192337
IAH1	2	9473658	0.473002	0.687631	0.687872	0.116451	0.635755	0.741294	0.857629	0.00943621	0.587973	0.703765	0.835468	0.0810959
ADAM17	2	9488486	0.332378	0.802219	0.414323	0.366421	0.396245	0.860821	0.460311	0.330892	0.413785	0.903458	0.458001	0.41859
YWHAQ	2	9583972	0.897649	0.934543	0.960522	-0.240124	0.848256	0.859464	0.986959	-0.149303	0.929397	0.932015	0.997191	-0.107944
TAF1B	2	9843354	0.533505	0.771396	0.691609	0.166529	0.543749	0.805318	0.675198	0.121689	0.554049	0.793152	0.69854	0.22985
GRHL1	2	9951693	0.933424	0.994745	0.938354	0.0143274	0.954712	0.992217	0.962201	-0.11322	0.939806	0.994254	0.945237	0.00164988
KLF11	2	10042849	0.736339	0.850588	0.865683	-0.0234312	0.710112	0.813192	0.873241	0.0971805	0.740667	0.81348	0.910492	0.0280498
CYS1	2	10056780	0.835195	0.912635	0.915147	0.244303	0.769128	0.875042	0.878961	0.399465	0.791658	0.900223	0.879402	0.361491
RRM2	2	10120698	0.952447	0.970179	0.981724	-0.431888	0.940006	0.95926	0.979929	-0.403029	0.95738	0.980786	0.976136	-0.396715
ENSG00000284681	2	10122739	0.646126	0.682834	0.946241	0.382975	0.731828	0.809902	0.9036	0.178566	0.577447	0.704428	0.819739	0.274538
HPCAL1	2	10302889	0.6997	0.869457	0.804755	-0.420311	0.650009	0.769036	0.845226	-0.344	0.620931	0.862501	0.719919	-0.504289
ODC1	2	10439968	0.837161	0.949493	0.881693	-0.513057	0.851604	0.941806	0.904224	-0.459422	0.843774	0.951028	0.887224	-0.453561
NOL10	2	10570766	0.530948	0.889559	0.596866	0.0590198	0.589769	0.774146	0.761832	0.00578123	0.627766	0.857602	0.732001	0.0777399
ATP6V1C2	2	10721649	0.940319	0.958551	0.98098	0.179795	0.931359	0.941043	0.989709	0.134251	0.927357	0.931052	0.996032	0.0757091
PDIA6	2	10783391	0.666904	0.92992	0.717162	-0.439761	0.624395	0.913034	0.683868	-0.41059	0.698059	0.94263	0.740544	-0.343482
KCNF1	2	10911937	0.839219	0.970743	0.864511	-1.05403	0.840143	0.967835	0.868064	-0.904853	0.818099	0.919259	0.889955	-0.889959
C2orf50	2	11133053	0.757149	0.899273	0.841957	-0.219009	0.729974	0.890975	0.819298	-0.181758	0.751629	0.853366	0.880781	-0.490397
PQLC3	2	11155198	0.934705	0.979357	0.954407	-0.0645616	0.791854	0.911158	0.869063	0.0589339	0.819322	0.950632	0.861871	0.0860454
ROCK2	2	11179761	0.389969	0.873476	0.446457	0.473603	0.422156	0.890001	0.474333	0.414882	0.410869	0.876477	0.468774	0.524336
E2F6	2	11444375	0.730834	0.835545	0.87468	-0.0285416	0.762689	0.841903	0.90591	-0.0269702	0.714425	0.797812	0.89548	0.0248405
GREB1	2	11482341	0.947426	0.964106	0.982699	0.0097462	0.951588	0.959045	0.992225	-0.0304423	0.955537	0.96528	0.989907	-0.0807881
NTSR2	2	11658178	0.796796	0.864101	0.922109	-0.0222517	0.779264	0.851546	0.915116	-0.0240406	0.829048	0.89629	0.924977	-0.0223711
LPIN1	2	11677595	0.717053	0.93808	0.764384	0.319119	0.765536	0.960957	0.79664	0.291282	0.7514	0.917489	0.818974	0.301115
TRIB2	2	12716889	0.719076	0.93549	0.768662	0.314888	0.695375	0.91831	0.757233	0.334321	0.706798	0.921678	0.76686	0.308144
FAM84A	2	14632686	0.93473	0.95638	0.977363	-0.159473	0.942374	0.970059	0.97146	-0.113569	0.941401	0.964167	0.976388	-0.107403
NBAS	2	15166909	0.0855801	0.422129	0.202734	0.274842	0.23704	0.739983	0.320332	0.216218	0.124365	0.52948	0.234881	0.313906
DDX1	2	15591178	0.811466	0.828695	0.97921	-0.187898	0.59228	0.709632	0.83463	-0.270088	0.791792	0.796548	0.994029	-0.131805
MYCN	2	15940564	0.86743	0.893332	0.971006	-0.147001	0.858307	0.881244	0.973971	-0.117457	0.863167	0.886358	0.973835	-0.13696
FAM49A	2	16549459	0.650332	0.942193	0.690233	0.431807	0.642098	0.926419	0.693097	0.451069	0.623687	0.933329	0.668239	0.539014
RAD51AP2	2	17510584	0.13635	0.595483	0.228974	1.37574	0.215978	0.733361	0.294504	1.6006	0.270704	0.811597	0.333545	1.41249
VSNL1	2	17539126	0.545594	0.773471	0.705385	0.71742	0.579359	0.853165	0.679071	0.659436	0.591219	0.824145	0.717373	0.777091
SMC6	2	17663812	0.0376179	0.231407	0.162561	0.864367	0.0246703	0.114733	0.215023	0.709593	0.0174413	0.103271	0.168889	0.884949
GEN1	2	17753858	0.107035	0.622435	0.171962	1.18425	0.133037	0.726462	0.18313	1.12718	0.11306	0.678568	0.166615	1.26655
MSGN1	2	17816496	0.0916279	0.294507	0.311122	0.0140679	0.189088	0.490287	0.385667	0	0.209096	0.522923	0.39986	0
KCNS3	2	17877847	0.940227	0.965365	0.97396	-0.383875	0.95634	0.970911	0.984993	-0.271703	0.951212	0.972425	0.978186	-0.304584
RDH14	2	18554723	0.717953	0.9345	0.768275	-0.349151	0.730839	0.797684	0.916202	-0.230319	0.519926	0.677316	0.767627	-0.274282
NT5C1B	2	18562872	0.898911	0.968118	0.928514	0.396153	0.907993	0.958186	0.947617	0.411955	0.948021	0.98165	0.965742	0.439552
OSR1	2	19351485	0.893996	0.943031	0.948002	0.280246	0.889659	0.926564	0.960169	0.318409	0.900617	0.928792	0.969665	0.2576
TTC32	2	19896643	0.569583	0.804798	0.707734	0.286373	0.491267	0.7669	0.640588	0.294245	0.563349	0.845419	0.666355	0.332801
WDR35	2	19910260	0.467482	0.894628	0.522544	0.338455	0.552201	0.921204	0.599433	0.317483	0.433057	0.884464	0.489626	0.441245
MATN3	2	19992111	0.944031	0.945728	0.998206	-0.0882777	0.927997	0.932202	0.995489	-0.00858244	0.929455	0.934427	0.994679	0.0395534
LAPTM4A	2	20032650	0.913824	0.915102	0.998603	-0.171477	0.867427	0.875051	0.991287	-0.106811	0.914738	0.921945	0.992183	-0.0670747
SDC1	2	20200797	0.888211	0.888217	0.999993	-0.163963	0.893122	0.894216	0.998777	-0.0970737	0.891392	0.891855	0.999481	-0.0786282
PUM2	2	20248691	0.209546	0.76888	0.272533	0.287723	0.199612	0.824322	0.242153	0.30996	0.195528	0.815101	0.239882	0.387017
RHOB	2	20447074	0.468994	0.811107	0.578214	-0.679735	0.527259	0.76928	0.685393	-0.571951	0.443566	0.784902	0.565123	-0.632981
HS1BP3	2	20560448	0.620664	0.772164	0.803797	-0.233318	0.515782	0.699921	0.736914	-0.228789	0.50815	0.725966	0.699964	-0.28308
GDF7	2	20666664	0.745711	0.972912	0.766473	0.679279	0.662535	0.929071	0.713116	0.766293	0.668017	0.927211	0.720458	0.693373
LDAH	2	20684014	0.652049	0.959742	0.6794	0.264042	0.718118	0.976836	0.735146	0.202679	0.755732	0.982946	0.768843	0.309636
APOB	2	21001429	0.823673	0.843809	0.976137	-0.36415	0.750207	0.765382	0.980174	-0.407558	0.80909	0.830123	0.974662	-0.235507
TDRD15	2	21123917	0.265075	0.780033	0.339825	1.32707	0.412716	0.850576	0.485219	1.30579	0.331971	0.776449	0.42755	1.38922
KLHL29	2	23385217	0.499484	0.925798	0.539517	0.882828	0.519115	0.922085	0.562979	0.852886	0.561896	0.914078	0.614713	0.753773
ATAD2B	2	23748664	0.0682757	0.608709	0.112165	0.917147	0.0994348	0.67911	0.146419	0.81075	0.0902969	0.683407	0.132127	0.931224
UBXN2A	2	23927285	0.569524	0.778956	0.731138	0.0419038	0.524139	0.841961	0.622522	0.084856	0.592053	0.830019	0.7133	0.0647951
MFSD2B	2	24010081	0.313138	0.506623	0.618089	0.578789	0.448979	0.702895	0.638757	0.551759	0.795685	0.891943	0.89208	0.155025
WDCP	2	24029340	0.574463	0.849613	0.676146	0.0284177	0.513192	0.785611	0.653239	0.0789008	0.568515	0.781602	0.727372	0.0747652
FKBP1B	2	24049701	0.840967	0.893213	0.941507	-0.326709	0.836993	0.871253	0.960677	-0.144417	0.89192	0.937181	0.951705	-0.265634
[truncated: 16,697 more rows]
